# Supplementary material for: Aqua­(imino­diacetato-κ3 O,N,O′)(1,10-phenanthroline-κ2 N,N′)cobalt(II) monohydrate
Source: Acta Crystallogr Sect E Struct Rep Online. 2008 Dec 10;65(Pt 1):m41. doi: 10.1107/S1600536808041226 (PMC2967887; doi:10.1107/S1600536808041226)
Supplement: Supplementary file 1 [file e-65-00m41-sup1.cif]

##############################################################################
###                                                                        ###
###        Electronic paper (Acta Crystallographica Section E)             ###
###                                                                        ###
##############################################################################
#                                                                            #
# This CIF contains the data in a paper accepted for publication in Acta     #
# Crystallographica Section E. It conforms to the requirements of Notes      #
# for Authors for Section E, and has been peer reviewed under the auspices   #
# of the IUCr Commission on Journals.                                        #
#                                                                            #
# Full details of the Crystallographic Information File format               #
# are given in the paper "The Crystallographic Information File (CIF):       #
# a New Standard Archive File for Crystallography" by S. R. Hall, F. H.      #
# Allen and I. D. Brown [Acta Cryst. (1991), A47, 655-685].                  #
#                                                                            #
# The current version of the core CIF dictionary is obtainable from          #
# ftp://ftp.iucr.org/pub/cif_core.dic. The current version number is 2.4.    #
#                                                                            #
# Software is freely available for graphical display of the structure(s) in  #
# this CIF.  For information consult the CIF home page http://www.iucr.org/  #
# cif/home.html                                                              #
#                                                                            #
# This file may be used for bona fide research purposes within the           #
# scientific community so long as proper attribution is given to the journal # 
# article from which it was obtained.                                        #
#                                                                            #
##############################################################################
                                             
data_global
_audit_creation_method     SHELXL-97
_journal_date_recd_electronic     2008-12-03
_journal_date_accepted     2008-12-06
_journal_name_full     'Acta Crystallographica, Section E'
_journal_year     2009
_journal_volume     65
_journal_issue      1
_journal_page_first     m41
_journal_page_last     m41
_journal_paper_category     QM
_journal_coeditor_code     SJ2563
_publ_contact_author
;
Dr. Seik Weng Ng
Department of Chemistry
University of Malaya
50603 Kuala Lumpur
Malaysia
;
_publ_contact_author_email     seikweng@um.edu.my
_publ_contact_author_fax     '03 7967 4193'
_publ_contact_author_phone     '03 7967 6778'
_publ_section_title
;\
Aqua(iminodiacetato-\k^3^<i>O</i>,<i>N</i>,<i>O</i>')(1,10-phenanthroline-\
\k^2^<i>N</i>,<i>N</i>')cobalt(II) monohydrate
;
loop_
    _publ_author_name
    _publ_author_address
    'Ng, Hwa Loong'
;
Faculty of Engineering & Science
Universiti Tunku Abdul Rahman
Jalan Genting Kelang
53100 Kuala Lumpur
Malaysia
;
    'Ng, Chew Hee'
;
Faculty of Engineering & Science
Universiti Tunku Abdul Rahman
Jalan Genting Kelang
53100 Kuala Lumpur
Malaysia
;
    'Ng, Seik Weng'
;
Department of Chemistry
University of Malaya
50603 Kuala Lumpur
Malaysia
;
_publ_section_synopsis     .
data_I
_audit_creation_method     SHELXL-97
_chemical_name_systematic
;
Aqua(iminodiacetato-\k^3^<i>O</i>,<i>N</i>,<i>O</i>')(1,10-
phenanthroline-\k^2^<i>N</i>,<i>N</i>')cobalt(II) monohydrate
;
_chemical_name_common     ?
_chemical_formula_moiety     'C16 H15 Co N3 O5, H2 O'
_chemical_formula_sum     'C16 H17 Co N3 O6'
_chemical_formula_iupac     '[Co (C4 H5 N O4) (C12 H8 N2) (H2 O)], H2 O'
_chemical_formula_weight     406.26
_chemical_melting_point     ?
_symmetry_cell_setting     Monoclinic
_symmetry_space_group_name_H-M     'P n'
_symmetry_space_group_name_Hall     'P 2yac'
loop_
    _symmetry_equiv_pos_as_xyz
    'x, y, z'
    'x+1/2, -y, z+1/2'
_cell_length_a     6.7884(3)
_cell_length_b     12.0903(5)
_cell_length_c     10.4945(4)
_cell_angle_alpha     90.00
_cell_angle_beta     108.357(3)
_cell_angle_gamma     90.00
_cell_volume     817.49(6)
_cell_formula_units_Z     2
_cell_measurement_reflns_used     1265
_cell_measurement_theta_min     2.6
_cell_measurement_theta_max     24.5
_cell_measurement_temperature     100(2)
_exptl_crystal_description     Prism
_exptl_crystal_colour     Orange
_exptl_crystal_size_max     0.35
_exptl_crystal_size_mid     0.02
_exptl_crystal_size_min     0.02
_exptl_crystal_density_diffrn     1.650
_exptl_crystal_density_meas     ?
_exptl_crystal_density_method     'not measured'
_exptl_crystal_F_000     418
_exptl_absorpt_coefficient_mu     1.091
_exptl_absorpt_correction_type     Multi-scan
_exptl_absorpt_process_details     '(SADABS; Sheldrick, 1996)'
_exptl_absorpt_correction_T_min     0.7014
_exptl_absorpt_correction_T_max     0.9785
_diffrn_ambient_temperature     100(2)
_diffrn_radiation_type     MoK\a
_diffrn_radiation_wavelength     0.71073
_diffrn_radiation_source     'fine-focus sealed tube'
_diffrn_radiation_monochromator     graphite
_diffrn_measurement_device_type     'Bruker SMART APEX diffractometer'
_diffrn_measurement_method     '\w scans'
_diffrn_detector_area_resol_mean     ?
_diffrn_reflns_number     6417
_diffrn_reflns_av_R_equivalents     0.0482
_diffrn_reflns_av_sigmaI/netI     0.0752
_diffrn_reflns_theta_min     1.68
_diffrn_reflns_theta_max     27.50
_diffrn_reflns_theta_full     27.50
_diffrn_measured_fraction_theta_max     0.999
_diffrn_measured_fraction_theta_full     0.999
_diffrn_reflns_limit_h_min     -8
_diffrn_reflns_limit_h_max     8
_diffrn_reflns_limit_k_min     -15
_diffrn_reflns_limit_k_max     15
_diffrn_reflns_limit_l_min     -13
_diffrn_reflns_limit_l_max     13
_diffrn_standards_number     0
_diffrn_standards_interval_count     0
_diffrn_standards_interval_time     0
_diffrn_standards_decay_%     0
_reflns_number_total     3639
_reflns_number_gt     2997
_reflns_threshold_expression     I>2\s(I)
_refine_ls_structure_factor_coef     Fsqd
_refine_ls_matrix_type     full
_refine_ls_R_factor_all     0.0647
_refine_ls_R_factor_gt     0.0475
_refine_ls_wR_factor_gt     0.1079
_refine_ls_wR_factor_ref     0.1263
_refine_ls_goodness_of_fit_ref     1.002
_refine_ls_restrained_S_all     1.001
_refine_ls_number_reflns     3639
_refine_ls_number_parameters     248
_refine_ls_number_restraints     8
_refine_ls_hydrogen_treatment     mixed
_refine_ls_weighting_scheme     calc
_refine_ls_weighting_details
                 'calc w=1/[\s^2^(Fo^2^)+(0.0697P)^2^] where P=(Fo^2^+2Fc^2^)/3'
_atom_sites_solution_hydrogens     geom
_atom_sites_solution_primary     direct
_atom_sites_solution_secondary     difmap
_refine_ls_shift/su_max     0.001
_refine_ls_shift/su_mean     0.001
_refine_diff_density_max     0.859
_refine_diff_density_min     -0.490
_refine_ls_extinction_method     none
_refine_ls_extinction_coef     ?
_refine_ls_abs_structure_details     'Flack (1983), 1746 Friedel pairs'
_refine_ls_abs_structure_Flack     0.38(2)
loop_
    _atom_type_symbol
    _atom_type_description
    _atom_type_scat_dispersion_real
    _atom_type_scat_dispersion_imag
    _atom_type_scat_source
    'C' 'C' 0.0033 0.0016
                         'International Tables Vol C Tables 4.2.6.8 and 6.1.1.4'
    'H' 'H' 0.0000 0.0000
                         'International Tables Vol C Tables 4.2.6.8 and 6.1.1.4'
    'N' 'N' 0.0061 0.0033
                         'International Tables Vol C Tables 4.2.6.8 and 6.1.1.4'
    'O' 'O' 0.0106 0.0060
                         'International Tables Vol C Tables 4.2.6.8 and 6.1.1.4'
    'Co' 'Co' 0.3494 0.9721
                         'International Tables Vol C Tables 4.2.6.8 and 6.1.1.4'
_computing_data_collection     'APEX2 (Bruker, 2007)'
_computing_cell_refinement     'APEX2 (Bruker, 2007)'
_computing_data_reduction     'SAINT (Bruker, 2007)'
_computing_structure_solution     'SHELXS97 (Sheldrick, 2008)'
_computing_structure_refinement     'SHELXL97 (Sheldrick, 2008)'
_computing_molecular_graphics     'X-SEED (Barbour, 2001)'
_computing_publication_material     'pubCIF (Westrip, 2009)'
loop_
    _atom_site_type_symbol
    _atom_site_label
    _atom_site_fract_x
    _atom_site_fract_y
    _atom_site_fract_z
    _atom_site_U_iso_or_equiv
    _atom_site_adp_type
    _atom_site_calc_flag
    _atom_site_refinement_flags
    _atom_site_occupancy
    _atom_site_disorder_assembly
    _atom_site_disorder_group
    Co Co1 0.49999(10) 0.85733(5) 0.50000(8) 0.01527(16) Uani d . 1 . .
    O O1 0.4183(7) 0.8730(3) 0.6730(4) 0.0222(9) Uani d . 1 . .
    O O2 0.3360(6) 1.0019(3) 0.7965(4) 0.0254(8) Uani d . 1 . .
    O O3 0.7258(6) 0.9787(3) 0.5790(3) 0.0196(9) Uani d . 1 . .
    O O4 0.7806(5) 1.1607(3) 0.5786(3) 0.0190(7) Uani d . 1 . .
    O O1W 0.5702(6) 0.8446(3) 0.3211(4) 0.0194(9) Uani d D 1 . .
    H H11 0.652(7) 0.896(3) 0.317(5) 0.029 Uiso d D 1 . .
    H H12 0.493(7) 0.830(4) 0.243(2) 0.029 Uiso d D 1 . .
    O O2W 0.9365(7) 1.2706(3) 0.3875(4) 0.0307(9) Uani d D 1 . .
    H H21 0.939(10) 1.225(4) 0.327(4) 0.046 Uiso d D 1 . .
    H H22 0.870(9) 1.243(4) 0.435(5) 0.046 Uiso d D 1 . .
    N N1 0.3129(7) 1.0058(4) 0.4480(4) 0.0162(10) Uani d . 1 . .
    H H1 0.2104 0.9968 0.3727 0.019 Uiso calc R 1 . .
    N N2 0.6902(8) 0.7165(4) 0.5733(5) 0.0171(10) Uani d . 1 . .
    N N3 0.2824(7) 0.7278(4) 0.4343(4) 0.0168(11) Uani d . 1 . .
    C C1 0.3389(7) 0.9654(4) 0.6867(5) 0.0193(10) Uani d . 1 . .
    C C2 0.2335(7) 1.0313(4) 0.5604(5) 0.0202(10) Uani d . 1 . .
    H H2A 0.0826 1.0160 0.5320 0.024 Uiso calc R 1 . .
    H H2B 0.2533 1.1112 0.5814 0.024 Uiso calc R 1 . .
    C C3 0.4607(8) 1.0907(4) 0.4324(5) 0.0183(10) Uani d . 1 . .
    H H3A 0.4062 1.1653 0.4414 0.022 Uiso calc R 1 . .
    H H3B 0.4760 1.0849 0.3419 0.022 Uiso calc R 1 . .
    C C4 0.6704(8) 1.0754(4) 0.5382(5) 0.0177(10) Uani d . 1 . .
    C C5 0.8890(9) 0.7128(5) 0.6410(5) 0.0217(13) Uani d . 1 . .
    H H5 0.9625 0.7806 0.6638 0.026 Uiso calc R 1 . .
    C C6 0.9974(10) 0.6143(5) 0.6811(6) 0.0256(13) Uani d . 1 . .
    H H6 1.1410 0.6154 0.7310 0.031 Uiso calc R 1 . .
    C C7 0.8948(9) 0.5164(5) 0.6478(5) 0.0246(13) Uani d . 1 . .
    H H7 0.9666 0.4485 0.6736 0.030 Uiso calc R 1 . .
    C C8 0.6812(10) 0.5167(5) 0.5748(5) 0.0221(13) Uani d . 1 . .
    C C9 0.5835(10) 0.6199(5) 0.5401(7) 0.0210(14) Uani d . 1 . .
    C C10 0.5597(10) 0.4182(5) 0.5380(6) 0.0269(14) Uani d . 1 . .
    H H10 0.6247 0.3481 0.5601 0.032 Uiso calc R 1 . .
    C C11 0.3534(10) 0.4234(4) 0.4720(6) 0.0230(12) Uani d . 1 . .
    H H11A 0.2754 0.3570 0.4500 0.028 Uiso calc R 1 . .
    C C12 0.2518(10) 0.5267(5) 0.4351(5) 0.0205(13) Uani d . 1 . .
    C C13 0.3668(10) 0.6250(4) 0.4676(6) 0.0128(12) Uani d . 1 . .
    C C14 0.0390(9) 0.5374(4) 0.3682(5) 0.0220(12) Uani d . 1 . .
    H H14 -0.0462 0.4734 0.3459 0.026 Uiso calc R 1 . .
    C C15 -0.0462(10) 0.6399(4) 0.3350(6) 0.0238(14) Uani d . 1 . .
    H H15 -0.1902 0.6475 0.2884 0.029 Uiso calc R 1 . .
    C C16 0.0795(8) 0.7328(5) 0.3699(6) 0.0182(11) Uani d . 1 . .
    H H16 0.0175 0.8035 0.3467 0.022 Uiso calc R 1 . .
loop_
    _atom_site_aniso_label
    _atom_site_aniso_U_11
    _atom_site_aniso_U_22
    _atom_site_aniso_U_33
    _atom_site_aniso_U_12
    _atom_site_aniso_U_13
    _atom_site_aniso_U_23
    Co1 0.0158(3) 0.0120(3) 0.0173(3) 0.0003(3) 0.0041(2) -0.0001(3)
    O1 0.033(3) 0.0132(18) 0.024(2) 0.0052(16) 0.0135(19) 0.0029(14)
    O2 0.0220(19) 0.032(2) 0.0207(17) 0.0070(16) 0.0052(14) -0.0024(16)
    O3 0.017(2) 0.0178(19) 0.021(2) 0.0012(15) 0.0013(16) 0.0033(15)
    O4 0.0219(18) 0.0127(17) 0.0210(17) -0.0021(14) 0.0048(14) 0.0012(13)
    O1W 0.014(2) 0.023(2) 0.0183(19) -0.0049(15) 0.0022(16) 0.0039(15)
    O2W 0.049(3) 0.0175(19) 0.029(2) -0.0081(18) 0.0165(19) -0.0030(15)
    N1 0.010(2) 0.022(3) 0.012(2) -0.0009(18) -0.0025(17) 0.0020(19)
    N2 0.019(2) 0.011(2) 0.022(2) 0.0010(19) 0.0077(19) -0.0011(19)
    N3 0.021(2) 0.015(2) 0.014(2) 0.0008(19) 0.0053(19) -0.0012(18)
    C1 0.012(2) 0.027(3) 0.017(2) 0.001(2) 0.0017(19) -0.001(2)
    C2 0.015(2) 0.021(2) 0.025(3) 0.0072(19) 0.008(2) 0.003(2)
    C3 0.017(3) 0.013(2) 0.022(2) -0.002(2) 0.002(2) 0.0032(19)
    C4 0.020(3) 0.016(3) 0.017(2) 0.001(2) 0.007(2) 0.001(2)
    C5 0.019(3) 0.026(3) 0.018(3) 0.002(2) 0.003(2) -0.004(2)
    C6 0.017(3) 0.034(3) 0.022(3) 0.008(3) 0.002(2) 0.004(2)
    C7 0.027(3) 0.021(3) 0.026(3) 0.012(2) 0.008(2) 0.008(2)
    C8 0.027(3) 0.020(3) 0.023(3) 0.004(2) 0.013(2) 0.007(2)
    C9 0.023(3) 0.018(3) 0.024(3) 0.001(2) 0.009(2) 0.000(2)
    C10 0.041(4) 0.011(2) 0.033(3) 0.004(2) 0.017(3) 0.002(2)
    C11 0.029(3) 0.013(2) 0.030(3) -0.001(2) 0.014(2) 0.001(2)
    C12 0.029(3) 0.015(3) 0.022(3) -0.004(2) 0.013(3) 0.000(2)
    C13 0.016(3) 0.010(3) 0.013(2) 0.003(2) 0.006(2) 0.0001(19)
    C14 0.019(3) 0.019(3) 0.027(3) -0.007(2) 0.006(2) -0.002(2)
    C15 0.019(3) 0.025(3) 0.027(3) -0.005(2) 0.006(2) -0.003(2)
    C16 0.012(2) 0.016(3) 0.023(3) 0.003(2) 0.001(2) -0.003(2)
loop_
    _geom_bond_atom_site_label_1
    _geom_bond_atom_site_label_2
    _geom_bond_site_symmetry_2
    _geom_bond_distance
    _geom_bond_publ_flag
    Co1 O1 . 2.067(4) ?
    Co1 O1W . 2.083(4) ?
    Co1 O3 . 2.095(4) ?
    Co1 N3 . 2.113(5) ?
    Co1 N2 . 2.129(5) ?
    Co1 N1 . 2.167(5) ?
    O1 C1 . 1.269(6) ?
    O2 C1 . 1.240(6) ?
    O3 C4 . 1.260(6) ?
    O4 C4 . 1.267(6) ?
    O1W H11 . 0.84(5) ?
    O1W H12 . 0.84(6) ?
    O2W H21 . 0.84(5) ?
    O2W H22 . 0.84(6) ?
    N1 C2 . 1.476(6) ?
    N1 C3 . 1.480(6) ?
    N1 H1 . 0.8800 ?
    N2 C5 . 1.313(8) ?
    N2 C9 . 1.360(8) ?
    N3 C16 . 1.331(7) ?
    N3 C13 . 1.368(7) ?
    C1 C2 . 1.518(6) ?
    C2 H2A . 0.9900 ?
    C2 H2B . 0.9900 ?
    C3 C4 . 1.516(7) ?
    C3 H3A . 0.9900 ?
    C3 H3B . 0.9900 ?
    C5 C6 . 1.394(8) ?
    C5 H5 . 0.9500 ?
    C6 C7 . 1.362(8) ?
    C6 H6 . 0.9500 ?
    C7 C8 . 1.411(8) ?
    C7 H7 . 0.9500 ?
    C8 C9 . 1.406(9) ?
    C8 C10 . 1.430(8) ?
    C9 C13 . 1.429(8) ?
    C10 C11 . 1.355(9) ?
    C10 H10 . 0.9500 ?
    C11 C12 . 1.420(8) ?
    C11 H11A . 0.9500 ?
    C12 C14 . 1.399(9) ?
    C12 C13 . 1.403(8) ?
    C14 C15 . 1.365(8) ?
    C14 H14 . 0.9500 ?
    C15 C16 . 1.389(8) ?
    C15 H15 . 0.9500 ?
    C16 H16 . 0.9500 ?
loop_
    _geom_angle_atom_site_label_1
    _geom_angle_atom_site_label_2
    _geom_angle_atom_site_label_3
    _geom_angle_site_symmetry_1
    _geom_angle_site_symmetry_3
    _geom_angle
    _geom_angle_publ_flag
    O1 Co1 O1W . . 177.6(2) ?
    O1 Co1 O3 . . 87.34(16) ?
    O1W Co1 O3 . . 93.54(15) ?
    O1 Co1 N3 . . 90.07(17) ?
    O1W Co1 N3 . . 89.20(16) ?
    O3 Co1 N3 . . 175.53(17) ?
    O1 Co1 N2 . . 93.20(16) ?
    O1W Co1 N2 . . 88.95(17) ?
    O3 Co1 N2 . . 97.62(17) ?
    N3 Co1 N2 . . 78.88(15) ?
    O1 Co1 N1 . . 81.23(15) ?
    O1W Co1 N1 . . 96.68(15) ?
    O3 Co1 N1 . . 79.47(17) ?
    N3 Co1 N1 . . 103.74(19) ?
    N2 Co1 N1 . . 173.79(18) ?
    C1 O1 Co1 . . 114.9(3) ?
    C4 O3 Co1 . . 114.3(3) ?
    Co1 O1W H11 . . 109(3) ?
    Co1 O1W H12 . . 130(3) ?
    H11 O1W H12 . . 109(5) ?
    H21 O2W H22 . . 109(5) ?
    C2 N1 C3 . . 111.9(4) ?
    C2 N1 Co1 . . 107.7(3) ?
    C3 N1 Co1 . . 103.8(3) ?
    C2 N1 H1 . . 111.0 ?
    C3 N1 H1 . . 111.0 ?
    Co1 N1 H1 . . 111.0 ?
    C5 N2 C9 . . 118.9(5) ?
    C5 N2 Co1 . . 128.7(4) ?
    C9 N2 Co1 . . 112.4(4) ?
    C16 N3 C13 . . 117.0(5) ?
    C16 N3 Co1 . . 129.6(4) ?
    C13 N3 Co1 . . 113.4(4) ?
    O2 C1 O1 . . 123.4(5) ?
    O2 C1 C2 . . 118.9(4) ?
    O1 C1 C2 . . 117.6(4) ?
    N1 C2 C1 . . 113.4(4) ?
    N1 C2 H2A . . 108.9 ?
    C1 C2 H2A . . 108.9 ?
    N1 C2 H2B . . 108.9 ?
    C1 C2 H2B . . 108.9 ?
    H2A C2 H2B . . 107.7 ?
    N1 C3 C4 . . 110.3(4) ?
    N1 C3 H3A . . 109.6 ?
    C4 C3 H3A . . 109.6 ?
    N1 C3 H3B . . 109.6 ?
    C4 C3 H3B . . 109.6 ?
    H3A C3 H3B . . 108.1 ?
    O3 C4 O4 . . 124.0(5) ?
    O3 C4 C3 . . 118.3(5) ?
    O4 C4 C3 . . 117.7(4) ?
    N2 C5 C6 . . 123.2(6) ?
    N2 C5 H5 . . 118.4 ?
    C6 C5 H5 . . 118.4 ?
    C7 C6 C5 . . 119.1(6) ?
    C7 C6 H6 . . 120.4 ?
    C5 C6 H6 . . 120.4 ?
    C6 C7 C8 . . 119.5(5) ?
    C6 C7 H7 . . 120.2 ?
    C8 C7 H7 . . 120.2 ?
    C9 C8 C7 . . 117.5(5) ?
    C9 C8 C10 . . 119.0(5) ?
    C7 C8 C10 . . 123.5(5) ?
    N2 C9 C8 . . 121.7(6) ?
    N2 C9 C13 . . 118.4(6) ?
    C8 C9 C13 . . 119.9(6) ?
    C11 C10 C8 . . 121.0(5) ?
    C11 C10 H10 . . 119.5 ?
    C8 C10 H10 . . 119.5 ?
    C10 C11 C12 . . 121.0(6) ?
    C10 C11 H11A . . 119.5 ?
    C12 C11 H11A . . 119.5 ?
    C14 C12 C13 . . 116.9(5) ?
    C14 C12 C11 . . 123.6(5) ?
    C13 C12 C11 . . 119.5(6) ?
    N3 C13 C12 . . 123.5(6) ?
    N3 C13 C9 . . 116.9(6) ?
    C12 C13 C9 . . 119.6(6) ?
    C15 C14 C12 . . 119.9(5) ?
    C15 C14 H14 . . 120.0 ?
    C12 C14 H14 . . 120.0 ?
    C14 C15 C16 . . 119.5(6) ?
    C14 C15 H15 . . 120.3 ?
    C16 C15 H15 . . 120.3 ?
    N3 C16 C15 . . 123.3(5) ?
    N3 C16 H16 . . 118.4 ?
    C15 C16 H16 . . 118.4 ?
loop_
    _geom_torsion_atom_site_label_1
    _geom_torsion_atom_site_label_2
    _geom_torsion_atom_site_label_3
    _geom_torsion_atom_site_label_4
    _geom_torsion_site_symmetry_1
    _geom_torsion_site_symmetry_2
    _geom_torsion_site_symmetry_3
    _geom_torsion_site_symmetry_4
    _geom_torsion
    _geom_torsion_publ_flag
    O3 Co1 O1 C1 . . . . 66.7(4) ?
    N3 Co1 O1 C1 . . . . -116.9(4) ?
    N2 Co1 O1 C1 . . . . 164.2(4) ?
    N1 Co1 O1 C1 . . . . -13.1(4) ?
    O1 Co1 O3 C4 . . . . -96.3(4) ?
    O1W Co1 O3 C4 . . . . 81.5(4) ?
    N2 Co1 O3 C4 . . . . 170.9(3) ?
    N1 Co1 O3 C4 . . . . -14.7(4) ?
    O1 Co1 N1 C2 . . . . -1.0(3) ?
    O1W Co1 N1 C2 . . . . 177.7(3) ?
    O3 Co1 N1 C2 . . . . -89.9(3) ?
    N3 Co1 N1 C2 . . . . 86.9(3) ?
    O1 Co1 N1 C3 . . . . 117.8(3) ?
    O1W Co1 N1 C3 . . . . -63.4(3) ?
    O3 Co1 N1 C3 . . . . 28.9(3) ?
    N3 Co1 N1 C3 . . . . -154.3(3) ?
    O1 Co1 N2 C5 . . . . -90.5(5) ?
    O1W Co1 N2 C5 . . . . 90.7(5) ?
    O3 Co1 N2 C5 . . . . -2.8(5) ?
    N3 Co1 N2 C5 . . . . -180.0(5) ?
    O1 Co1 N2 C9 . . . . 90.9(4) ?
    O1W Co1 N2 C9 . . . . -88.0(4) ?
    O3 Co1 N2 C9 . . . . 178.6(4) ?
    N3 Co1 N2 C9 . . . . 1.4(4) ?
    O1 Co1 N3 C16 . . . . 84.0(5) ?
    O1W Co1 N3 C16 . . . . -93.7(5) ?
    N2 Co1 N3 C16 . . . . 177.2(5) ?
    N1 Co1 N3 C16 . . . . 3.0(5) ?
    O1 Co1 N3 C13 . . . . -94.1(4) ?
    O1W Co1 N3 C13 . . . . 88.3(4) ?
    N2 Co1 N3 C13 . . . . -0.8(4) ?
    N1 Co1 N3 C13 . . . . -175.0(3) ?
    Co1 O1 C1 O2 . . . . -158.4(4) ?
    Co1 O1 C1 C2 . . . . 24.6(6) ?
    C3 N1 C2 C1 . . . . -101.0(5) ?
    Co1 N1 C2 C1 . . . . 12.5(5) ?
    O2 C1 C2 N1 . . . . 157.4(4) ?
    O1 C1 C2 N1 . . . . -25.4(6) ?
    C2 N1 C3 C4 . . . . 77.1(5) ?
    Co1 N1 C3 C4 . . . . -38.8(4) ?
    Co1 O3 C4 O4 . . . . 176.7(4) ?
    Co1 O3 C4 C3 . . . . -4.4(6) ?
    N1 C3 C4 O3 . . . . 31.4(6) ?
    N1 C3 C4 O4 . . . . -149.6(4) ?
    C9 N2 C5 C6 . . . . -0.1(8) ?
    Co1 N2 C5 C6 . . . . -178.6(4) ?
    N2 C5 C6 C7 . . . . 0.8(9) ?
    C5 C6 C7 C8 . . . . -0.6(8) ?
    C6 C7 C8 C9 . . . . -0.3(8) ?
    C6 C7 C8 C10 . . . . -178.6(5) ?
    C5 N2 C9 C8 . . . . -0.9(8) ?
    Co1 N2 C9 C8 . . . . 177.9(4) ?
    C5 N2 C9 C13 . . . . 179.4(5) ?
    Co1 N2 C9 C13 . . . . -1.9(6) ?
    C7 C8 C9 N2 . . . . 1.0(8) ?
    C10 C8 C9 N2 . . . . 179.4(5) ?
    C7 C8 C9 C13 . . . . -179.2(5) ?
    C10 C8 C9 C13 . . . . -0.8(7) ?
    C9 C8 C10 C11 . . . . -0.7(8) ?
    C7 C8 C10 C11 . . . . 177.6(5) ?
    C8 C10 C11 C12 . . . . 1.1(8) ?
    C10 C11 C12 C14 . . . . -179.3(5) ?
    C10 C11 C12 C13 . . . . 0.0(8) ?
    C16 N3 C13 C12 . . . . 1.3(8) ?
    Co1 N3 C13 C12 . . . . 179.6(4) ?
    C16 N3 C13 C9 . . . . -178.2(5) ?
    Co1 N3 C13 C9 . . . . 0.1(6) ?
    C14 C12 C13 N3 . . . . -1.7(8) ?
    C11 C12 C13 N3 . . . . 179.0(5) ?
    C14 C12 C13 C9 . . . . 177.8(5) ?
    C11 C12 C13 C9 . . . . -1.5(7) ?
    N2 C9 C13 N3 . . . . 1.2(7) ?
    C8 C9 C13 N3 . . . . -178.5(5) ?
    N2 C9 C13 C12 . . . . -178.3(5) ?
    C8 C9 C13 C12 . . . . 1.9(7) ?
    C13 C12 C14 C15 . . . . 1.4(8) ?
    C11 C12 C14 C15 . . . . -179.2(5) ?
    C12 C14 C15 C16 . . . . -0.9(9) ?
    C13 N3 C16 C15 . . . . -0.7(8) ?
    Co1 N3 C16 C15 . . . . -178.7(4) ?
    C14 C15 C16 N3 . . . . 0.5(9) ?
loop_
    _geom_hbond_atom_site_label_D
    _geom_hbond_atom_site_label_H
    _geom_hbond_atom_site_label_A
    _geom_hbond_site_symmetry_A
    _geom_hbond_distance_DH
    _geom_hbond_distance_HA
    _geom_hbond_distance_DA
    _geom_hbond_angle_DHA
    _geom_hbond_publ_flag
    O1<i>w</i> H11 O2 2_574 0.84(5) 1.82(4) 2.656(5) 174(6) yes
    O1<i>w</i> H12 O4 2_474 0.84(6) 1.87(4) 2.682(5) 162(6) yes
    O2<i>w</i> H21 O1 2_574 0.84(5) 1.98(4) 2.815(5) 174(7) yes
    O2<i>w</i> H22 O4 . 0.84(6) 2.05(5) 2.871(5) 165(6) yes
    N1 H1 O2 2_474 0.88 2.41 3.126(6) 139 no
