# Supplementary material for: Aqua­(imino­diacetato-κ3 O,N,O′)(1,10-phenanthroline-κ2 N,N′)cobalt(II) monohydrate
Source: Acta Crystallogr Sect E Struct Rep Online. 2008 Dec 10;65(Pt 1):m41. doi: 10.1107/S1600536808041226 (PMC2967887; doi:10.1107/S1600536808041226)
Supplement: Supplementary file 2 [file e-65-00m41-Isup2.hkl]

# 
# h,k,l, Fc-squared, Fo-squared, sigma(Fo-squared) and status flag 
# 
data_I
_shelx_title '  Pn, 1746 Friedel pairs' 
_shelx_refln_list_code          4 
_shelx_F_calc_maximum      206.36 
_exptl_crystal_F_000       418.00 
_reflns_d_resolution_high  0.7697 
 
loop_ 
 _symmetry_equiv_pos_as_xyz 
 'x, y, z' 
 'x+1/2, -y, z+1/2' 
 
_cell_length_a     6.7884 
_cell_length_b    12.0903 
_cell_length_c    10.4945 
_cell_angle_alpha  90.000 
_cell_angle_beta  108.357 
_cell_angle_gamma  90.000 
 
_shelx_F_squared_multiplier     1.000 
 
loop_ 
 _refln_index_h 
 _refln_index_k 
 _refln_index_l 
 _refln_F_squared_calc 
 _refln_F_squared_meas 
 _refln_F_squared_sigma 
 _refln_observed_status 
   1   0 -13       38.99       19.10     33.81 o 
   3   0 -13       85.05      148.30     45.39 o 
   5   0 -13      142.64      170.75     46.60 o 
   1   1 -13      121.97       96.53     27.78 o 
   2   1 -13       56.44       23.45     37.81 o 
   3   1 -13       47.92       40.29     25.90 o 
   4   1 -13      188.60      201.04     40.23 o 
   5   1 -13       26.20        8.43     24.30 o 
   1   2 -13       11.42       33.11     34.81 o 
   2   2 -13       84.90       76.31     27.83 o 
   3   2 -13        1.75       -9.96     32.16 o 
   4   2 -13       21.90      -19.01     23.67 o 
   1   3 -13       69.67       84.11     39.69 o 
   2   3 -13       31.16       66.22     26.91 o 
   3   3 -13       61.72      114.49     43.30 o 
   4   3 -13        5.78       15.11     25.76 o 
   2   4 -13       45.74       21.00     22.27 o 
   3   4 -13      188.81      155.43     45.08 o 
   4   4 -13        9.28        0.17     35.46 o 
   0   0 -12      140.37      180.85     41.21 o 
   2   0 -12      129.82       99.34     37.68 o 
   4   0 -12     1159.66     1086.82     73.45 o 
   6   0 -12       35.60       19.10     34.81 o 
  -1   1 -12      257.59      303.00     35.07 o 
   0   1 -12      109.37      140.86     50.80 o 
   1   1 -12       83.34       62.49     32.68 o 
   2   1 -12       33.04       26.89     32.64 o 
   3   1 -12      105.05       79.73     26.41 o 
   4   1 -12      246.88      160.20     28.43 o 
   5   1 -12      135.18      110.88     27.90 o 
   6   1 -12        8.71        3.70     23.48 o 
  -1   2 -12      278.59      322.04     74.65 o 
   0   2 -12       50.27       27.16     23.20 o 
   1   2 -12      367.07      396.90     51.83 o 
   2   2 -12        8.08       35.94     32.42 o 
   3   2 -12       80.09       36.32     23.74 o 
   4   2 -12       47.84       54.22     24.54 o 
   5   2 -12      121.92      107.47     42.69 o 
   6   2 -12       72.08       77.23     28.18 o 
  -1   3 -12       23.47      -15.27     31.20 o 
   0   3 -12      387.72      438.07    108.61 o 
   1   3 -12       40.32       46.42     24.29 o 
   2   3 -12       91.11       95.12     25.52 o 
   3   3 -12       16.90       34.99     31.42 o 
   4   3 -12       13.96       22.53     23.16 o 
   5   3 -12       48.31        8.26     22.67 o 
   6   3 -12      149.64      126.14     30.59 o 
   0   4 -12      229.21      250.77     47.19 o 
   1   4 -12      114.60       83.29     35.55 o 
   2   4 -12      435.64      325.24     33.48 o 
   3   4 -12       32.48       26.80     31.20 o 
   4   4 -12       11.25        7.75     30.81 o 
   5   4 -12        1.44        0.59     23.67 o 
   0   5 -12       52.15       -5.79     30.90 o 
   1   5 -12      292.65      267.70     47.39 o 
   2   5 -12        2.33       -7.21     21.28 o 
   3   5 -12      109.32      134.42     27.68 o 
   4   5 -12        0.70       34.81     33.72 o 
   5   5 -12       77.01       54.96     38.03 o 
   1   6 -12      164.32      214.35     45.39 o 
   2   6 -12       66.45        7.88     34.29 o 
   3   6 -12       55.38       61.00     32.24 o 
   4   6 -12       52.44       73.93     39.38 o 
   2   7 -12       89.57      117.84     40.95 o 
   3   7 -12        5.99       23.05     25.08 o 
  -1   0 -11      782.24      887.96     63.62 o 
   3   0 -11      738.26      902.32     67.10 o 
   5   0 -11       60.27       46.91     33.03 o 
   7   0 -11       84.37       60.96     37.68 o 
  -2   1 -11      185.88      212.01     50.98 o 
  -1   1 -11      223.37      237.15     29.05 o 
   0   1 -11      156.02      169.58     26.09 o 
   1   1 -11      149.07      170.14     37.94 o 
   2   1 -11      161.22      167.31     27.37 o 
   3   1 -11      132.70      143.80     26.17 o 
   4   1 -11      418.77      383.40     34.54 o 
   5   1 -11       61.01       66.14     23.59 o 
   6   1 -11       45.66       61.26     25.35 o 
   7   1 -11       71.02       58.77     26.60 o 
  -2   2 -11      138.22      140.92     26.70 o 
  -1   2 -11       18.80       27.76     20.26 o 
   0   2 -11      477.03      620.31     39.47 o 
   1   2 -11       46.17        2.06     21.21 o 
   2   2 -11      395.22      498.59     53.78 o 
   3   2 -11       17.53       16.37     19.91 o 
   4   2 -11      171.05      130.40     25.26 o 
   5   2 -11        8.95       36.69     27.35 o 
   6   2 -11      169.69      141.80     29.00 o 
   7   2 -11       17.89      -17.45     23.94 o 
  -2   3 -11       18.09       -1.83     28.85 o 
  -1   3 -11      326.34      360.56     33.76 o 
   0   3 -11      255.75      314.95     47.54 o 
   1   3 -11      454.12      528.91     37.31 o 
   2   3 -11      138.44      142.55     37.42 o 
   3   3 -11      330.83      323.21     49.72 o 
   4   3 -11       76.17       66.66     41.27 o 
   5   3 -11       39.05       39.25     21.92 o 
   6   3 -11       86.40       56.35     25.23 o 
  -2   4 -11       81.97       40.38     34.59 o 
  -1   4 -11      108.63       26.89     29.85 o 
   0   4 -11       25.47       39.73     30.55 o 
   1   4 -11      419.52      400.82     33.87 o 
   2   4 -11      190.47      183.32     27.82 o 
   3   4 -11      343.27      369.70     47.65 o 
   4   4 -11       12.40       19.43     21.34 o 
   5   4 -11      170.08      158.20     28.77 o 
   6   4 -11        8.31       25.28     23.34 o 
  -1   5 -11      205.42      211.31     42.17 o 
   0   5 -11      178.12      177.58     39.21 o 
   1   5 -11      119.87       97.46     24.85 o 
   3   5 -11       10.67        0.35     27.59 o 
   4   5 -11      164.40      210.26     41.51 o 
   5   5 -11       58.23       79.25     37.42 o 
   6   5 -11       42.57       59.75     32.83 o 
  -1   6 -11      297.57      221.92     44.69 o 
   0   6 -11       38.08       66.40     34.38 o 
   1   6 -11      119.74       79.50     34.55 o 
   2   6 -11      132.13      127.05     25.62 o 
   3   6 -11      153.90       98.41     26.65 o 
   4   6 -11      129.38      124.50     37.90 o 
   5   6 -11      172.13      170.62     43.04 o 
   6   6 -11       26.02        8.64     24.96 o 
  -1   7 -11      548.74      547.67     61.23 o 
   0   7 -11        7.30       11.23     30.85 o 
   1   7 -11      158.58      182.54     42.91 o 
   2   7 -11       35.78       29.94     21.50 o 
   3   7 -11      291.51      280.36     45.82 o 
   4   7 -11        7.81       41.30     33.72 o 
   5   7 -11       80.96      160.61     44.38 o 
   0   8 -11      186.41      200.04     44.25 o 
   1   8 -11       28.72       44.86     34.72 o 
   2   8 -11       46.12       52.61     36.07 o 
   3   8 -11      126.16       59.93     23.95 o 
   4   8 -11      165.62      124.27     29.53 o 
   2   9 -11      148.10      191.29     44.60 o 
   3   9 -11        9.41      -14.20     21.53 o 
  -2   0 -10      164.11      159.87     34.59 o 
   0   0 -10      172.85      171.71     33.90 o 
   2   0 -10      739.98      796.88     54.13 o 
   4   0 -10      557.12      650.06     56.00 o 
   6   0 -10      145.21      148.08     38.68 o 
  -3   1 -10        1.89        9.87     22.74 o 
  -2   1 -10       65.24       63.11     20.70 o 
  -1   1 -10      235.73      249.29     27.60 o 
   0   1 -10      331.90      388.79     32.42 o 
   1   1 -10      498.16      514.95     49.95 o 
   2   1 -10      469.88      420.65     33.61 o 
   3   1 -10     1003.26     1129.92     45.87 o 
   4   1 -10      160.78      214.39     27.08 o 
   5   1 -10      291.36      294.12     31.38 o 
   6   1 -10      114.88      145.92     26.80 o 
   7   1 -10       33.40       40.14     24.18 o 
  -3   2 -10      117.80       47.78     30.24 o 
  -2   2 -10       42.50       35.23     19.26 o 
  -1   2 -10      190.24      212.13     26.40 o 
   0   2 -10       68.82       73.45     30.24 o 
   1   2 -10      593.77      302.38     35.73 o 
   2   2 -10       51.95       34.36     19.88 o 
   3   2 -10      251.59      278.17     28.76 o 
   4   2 -10      130.56      132.76     24.63 o 
   5   2 -10      482.32      519.48     41.06 o 
   6   2 -10       29.57       20.67     21.08 o 
   7   2 -10      205.62      209.42     31.66 o 
  -3   3 -10       22.97       11.71     28.81 o 
  -2   3 -10       87.29       41.16     27.37 o 
  -1   3 -10       50.41       31.33     18.21 o 
   0   3 -10      263.42      270.66     28.03 o 
   1   3 -10       72.17       85.34     48.54 o 
   2   3 -10      332.82      337.24     43.30 o 
   3   3 -10       43.91       13.93     19.22 o 
   4   3 -10      322.89      302.69     30.40 o 
   5   3 -10      190.48      171.57     28.15 o 
   6   3 -10      280.04      322.03     34.44 o 
   7   3 -10       77.11      127.09     29.08 o 
  -3   4 -10      147.53      129.15     38.90 o 
  -2   4 -10        8.52      -35.77     24.50 o 
  -1   4 -10       81.27       89.31     22.38 o 
   0   4 -10      248.94      220.01     37.68 o 
   1   4 -10      124.73      106.64     22.98 o 
   2   4 -10      625.08      632.18     49.65 o 
   3   4 -10       23.82       24.11     26.80 o 
   4   4 -10      259.26      235.10     29.65 o 
   5   4 -10       97.57      139.08     26.38 o 
   6   4 -10      174.79      197.81     30.74 o 
   7   4 -10        8.67       29.22     25.49 o 
  -2   5 -10      123.67      160.92     38.90 o 
  -1   5 -10        7.96       12.62     26.46 o 
   0   5 -10       20.37      -14.49     25.41 o 
   1   5 -10      558.21      638.65     38.45 o 
   2   5 -10      108.57       47.72     25.83 o 
   3   5 -10      191.52      213.22     38.51 o 
   4   5 -10       51.91       24.50     20.95 o 
   5   5 -10      441.28      414.17     38.12 o 
   6   5 -10       18.76       -6.97     20.68 o 
   7   5 -10       54.28       42.50     25.60 o 
  -2   6 -10      140.86      162.09     40.64 o 
  -1   6 -10      304.52      211.05     39.47 o 
   0   6 -10      164.34      131.98     36.07 o 
   1   6 -10      247.29      236.16     36.23 o 
   2   6 -10       86.08       72.25     21.06 o 
   3   6 -10      395.48      429.62     48.17 o 
   4   6 -10      179.15      189.11     39.86 o 
   5   6 -10      183.92      179.54     41.77 o 
   6   6 -10      137.85       90.15     27.88 o 
  -2   7 -10      145.72       87.51     36.94 o 
  -1   7 -10       25.37       31.07     30.63 o 
   0   7 -10      363.93      355.04     47.34 o 
   1   7 -10       25.97       44.56     30.07 o 
   2   7 -10      366.27      344.37     32.16 o 
   3   7 -10       33.58        4.62     20.05 o 
   4   7 -10      426.89      469.74     54.57 o 
   5   7 -10      106.65      124.50     40.56 o 
   6   7 -10      221.43      205.69     51.35 o 
  -1   8 -10       90.57       82.11     36.12 o 
   0   8 -10       71.68       65.71     32.64 o 
   1   8 -10      182.27      137.55     36.38 o 
   2   8 -10      112.90      159.77     25.99 o 
   3   8 -10      171.81      146.30     36.55 o 
   4   8 -10      263.05      223.92     30.49 o 
   5   8 -10       48.66       57.66     38.16 o 
  -1   9 -10       93.32       65.49     36.20 o 
   0   9 -10        3.65        8.09     30.16 o 
   1   9 -10      201.87      179.54     41.34 o 
   2   9 -10       30.14        8.22     30.24 o 
   3   9 -10      710.30      601.98     57.35 o 
   4   9 -10       93.96       24.61     34.07 o 
   5   9 -10       93.96       51.17     39.69 o 
   1  10 -10       13.91       64.14     34.86 o 
   2  10 -10      221.40      147.51     40.47 o 
   3  10 -10      176.57      148.09     28.22 o 
   4  10 -10       40.24       62.10     39.16 o 
  -3   0  -9       78.69       67.67     28.24 o 
  -1   0  -9       51.13       17.62     22.98 o 
   1   0  -9      140.24      149.65     32.37 o 
   3   0  -9     4177.23     4229.57    115.57 o 
   5   0  -9       78.40      117.79     32.20 o 
   7   0  -9      471.45      421.48     50.48 o 
  -4   1  -9       32.46        3.70     26.07 o 
  -3   1  -9      213.15      162.71     23.87 o 
  -2   1  -9      214.46      170.42     26.67 o 
  -1   1  -9       35.07       10.29     15.58 o 
   0   1  -9       14.44       36.77     23.67 o 
   1   1  -9      119.42      123.30     21.32 o 
   2   1  -9      164.40      187.16     23.82 o 
   3   1  -9      280.59      349.90     29.22 o 
   4   1  -9      512.10      527.12     35.08 o 
   5   1  -9       18.80       -1.07     18.30 o 
   6   1  -9      196.18      197.21     27.59 o 
   7   1  -9      177.51      160.55     27.41 o 
   8   1  -9      217.22      252.63     33.62 o 
  -4   2  -9      129.00      156.61     38.42 o 
  -3   2  -9       26.86       15.19     26.59 o 
  -2   2  -9      164.63      140.27     22.40 o 
  -1   2  -9       86.67      119.33     20.90 o 
   0   2  -9      657.74      704.35     33.97 o 
   1   2  -9       78.84       53.22     26.02 o 
   2   2  -9      495.03      566.05     33.50 o 
   3   2  -9      258.95      197.82     24.06 o 
   4   2  -9     1045.68     1057.15     69.67 o 
   5   2  -9      224.71      223.94     27.36 o 
   6   2  -9      439.97      493.16     91.32 o 
   7   2  -9        4.32        2.31     20.18 o 
   8   2  -9      228.49      193.35     31.32 o 
  -4   3  -9       37.75       45.39     31.59 o 
  -3   3  -9       35.68       21.89     26.37 o 
  -2   3  -9        3.42       11.73     16.51 o 
  -1   3  -9      443.57      469.46     31.98 o 
   0   3  -9      205.97      211.18     24.39 o 
   1   3  -9      222.97      162.75     43.78 o 
   2   3  -9      112.16       88.64     22.95 o 
   3   3  -9      241.49      274.55     27.12 o 
   4   3  -9      238.87      229.93     35.16 o 
   5   3  -9      731.83      702.84     38.48 o 
   6   3  -9       67.12       85.26     24.08 o 
   7   3  -9      160.72      169.53     28.80 o 
  -4   4  -9       27.18       15.36     27.98 o 
  -3   4  -9      147.73      172.19     37.77 o 
  -2   4  -9      102.73      110.13     23.12 o 
  -1   4  -9      198.02      218.73     24.89 o 
   0   4  -9      115.13       92.71     19.43 o 
   1   4  -9      787.64      828.61     36.68 o 
   2   4  -9       94.01       81.20     27.41 o 
   3   4  -9      231.95      270.82     28.37 o 
   4   4  -9       40.94       18.81     17.67 o 
   5   4  -9      918.56      864.07     47.24 o 
   6   4  -9       43.88       62.85     23.21 o 
   7   4  -9      118.41      112.73     28.09 o 
  -3   5  -9        2.40        5.37     20.58 o 
  -2   5  -9       27.32       45.52     32.42 o 
  -1   5  -9       33.96       11.27     24.15 o 
   0   5  -9      246.98      175.80     34.33 o 
   1   5  -9       34.42       40.74     23.58 o 
   2   5  -9      502.71      324.31     35.73 o 
   3   5  -9      107.88      102.22     29.55 o 
   4   5  -9      622.72      745.72     55.48 o 
   5   5  -9       85.65       71.24     24.65 o 
   6   5  -9      291.28      315.82     33.19 o 
   7   5  -9       56.02       38.34     23.44 o 
  -3   6  -9       60.18       54.26     23.87 o 
  -2   6  -9      747.23      741.95     40.61 o 
  -1   6  -9      285.49      263.18     40.77 o 
   0   6  -9       94.36       90.68     30.29 o 
   1   6  -9      149.84      112.21     20.66 o 
   2   6  -9      160.03      105.86     32.24 o 
   3   6  -9      402.51      377.01     44.08 o 
   4   6  -9      250.76      260.30     42.12 o 
   5   6  -9       68.79      144.54     26.32 o 
   6   6  -9      288.77      281.98     42.84 o 
   7   6  -9       31.31       23.38     24.59 o 
  -3   7  -9       58.15       54.30     24.50 o 
  -2   7  -9       10.95        1.02     19.32 o 
  -1   7  -9      105.20       82.98     32.03 o 
   0   7  -9       20.46       80.68     30.24 o 
   1   7  -9       98.41       75.73     22.04 o 
   2   7  -9       43.04       34.60     18.62 o 
   3   7  -9      666.69      668.69     37.15 o 
   4   7  -9        1.96      -23.76     23.93 o 
   5   7  -9      236.71      241.77     47.30 o 
   6   7  -9       12.94       33.94     37.73 o 
  -2   8  -9       78.05       62.49     33.20 o 
  -1   8  -9       33.41       32.42     29.29 o 
   0   8  -9       76.69       77.93     31.77 o 
   1   8  -9      113.90      104.65     33.11 o 
   2   8  -9       32.81       37.66     28.52 o 
   3   8  -9      451.23      422.62     34.18 o 
   4   8  -9      230.86      207.73     51.09 o 
   5   8  -9       86.91      126.67     40.51 o 
   6   8  -9       19.64       14.14     39.29 o 
  -2   9  -9       38.74       36.94     34.25 o 
  -1   9  -9       13.81      -33.46     25.93 o 
   0   9  -9       26.20       23.02     28.76 o 
   1   9  -9       44.80       40.82     29.29 o 
   2   9  -9      231.20      213.01     27.06 o 
   3   9  -9      178.83      133.49     46.39 o 
   4   9  -9      184.84      173.99     35.31 o 
   5   9  -9       21.50       29.15     36.12 o 
  -1  10  -9      177.03      152.17     42.30 o 
   0  10  -9      179.33      155.96     38.77 o 
   1  10  -9      161.64       87.73     33.46 o 
   2  10  -9       36.48      -10.14     27.54 o 
   3  10  -9      120.60       68.91     30.46 o 
   4  10  -9       50.60       55.09     37.20 o 
   5  10  -9      301.02      280.93     55.26 o 
   0  11  -9      146.74      177.71     42.38 o 
   1  11  -9      240.18      154.74     39.08 o 
   2  11  -9       19.74       22.93     30.72 o 
   3  11  -9       42.39       16.93     32.16 o 
   4  11  -9       52.73        7.57     37.68 o 
  -4   0  -8      119.09      129.06     30.85 o 
  -2   0  -8     1435.61     1427.45     63.40 o 
   2   0  -8     2001.32     2129.17     74.80 o 
   4   0  -8       82.39       54.35     24.15 o 
   6   0  -8      258.65      225.67     38.08 o 
   8   0  -8      448.62      451.16     54.57 o 
  -5   1  -8      192.18      119.97     36.33 o 
  -4   1  -8      319.94      319.40     41.47 o 
  -3   1  -8      480.53      453.57     30.64 o 
  -2   1  -8      450.29      480.64     29.69 o 
  -1   1  -8      168.53      162.33     20.45 o 
   0   1  -8       20.27       16.51     14.51 o 
   1   1  -8      146.30      234.42     23.64 o 
   2   1  -8      315.34      321.26     26.30 o 
   3   1  -8     1097.05     1197.76     41.66 o 
   4   1  -8      108.56      120.09     26.65 o 
   5   1  -8      167.52      225.02     25.50 o 
   6   1  -8      291.90      240.12     42.73 o 
   7   1  -8      200.11      228.14     28.73 o 
   8   1  -8      115.24      100.88     25.98 o 
  -5   2  -8       96.49       75.02     33.20 o 
  -4   2  -8       10.33       18.89     24.80 o 
  -3   2  -8      390.39      378.62     60.75 o 
  -2   2  -8       50.05       58.23     16.63 o 
  -1   2  -8      370.59      329.50     28.00 o 
   0   2  -8      453.23      471.06     27.56 o 
   1   2  -8      265.96      251.47     32.72 o 
   2   2  -8       42.09       62.40     17.01 o 
   3   2  -8      173.17      202.32     23.35 o 
   4   2  -8       24.25       41.59     17.36 o 
   5   2  -8      544.26      616.38     33.54 o 
   6   2  -8       17.58       11.79     18.61 o 
   7   2  -8      449.97      427.31     93.80 o 
   8   2  -8       99.19       70.95     24.41 o 
  -4   3  -8      415.25      467.48     50.35 o 
  -3   3  -8       81.54       61.66     27.63 o 
  -2   3  -8      283.72      304.86     21.04 o 
  -1   3  -8      220.79      203.51     17.70 o 
   0   3  -8      676.45      708.69     39.52 o 
   1   3  -8       73.02       45.47     17.32 o 
   2   3  -8      117.01      117.26     19.86 o 
   3   3  -8      106.31      131.78     23.89 o 
   4   3  -8      167.59      162.47     23.07 o 
   5   3  -8      191.36      177.37     25.00 o 
   6   3  -8      710.91      697.47     44.10 o 
   7   3  -8       17.21       19.62     20.83 o 
   8   3  -8      142.85       90.55     40.38 o 
  -4   4  -8      274.50      221.48     29.98 o 
  -3   4  -8      117.21      131.92     23.98 o 
  -2   4  -8      297.93      293.96     27.04 o 
  -1   4  -8       13.37       -6.38     13.37 o 
   0   4  -8      313.34      314.54     19.20 o 
   1   4  -8      124.42      121.96     19.20 o 
   2   4  -8       68.26       49.82     24.06 o 
   3   4  -8        9.64       19.12     15.65 o 
   4   4  -8      422.79      451.84     32.43 o 
   5   4  -8      173.98      205.67     25.86 o 
   6   4  -8      607.18      607.81     39.63 o 
   7   4  -8      137.97      117.89     39.47 o 
   8   4  -8      146.08      142.29     47.82 o 
  -4   5  -8       56.63       21.84     41.12 o 
  -3   5  -8      312.46      275.71     51.87 o 
  -2   5  -8      302.58      304.03     62.73 o 
  -1   5  -8      163.25      168.92     16.95 o 
   0   5  -8      229.73      211.82     17.53 o 
   1   5  -8      972.84      962.71     58.74 o 
   2   5  -8       26.46       25.24     22.06 o 
   3   5  -8       76.89      109.09     29.46 o 
   4   5  -8      267.85      261.73     33.27 o 
   5   5  -8      416.87      512.97     35.82 o 
   6   5  -8       36.73       59.29     21.67 o 
   7   5  -8      254.92      265.49     32.85 o 
  -4   6  -8      180.52      191.35     30.35 o 
  -3   6  -8      195.20      197.77     27.61 o 
  -2   6  -8      457.29      401.96     67.62 o 
  -1   6  -8      102.17       95.98     19.43 o 
   0   6  -8       88.65       83.08     14.11 o 
   1   6  -8       49.63       41.27     16.32 o 
   2   6  -8      149.27       65.94     41.01 o 
   3   6  -8      158.64      113.14     30.85 o 
   4   6  -8      239.28      285.72     42.47 o 
   5   6  -8      214.96      231.45     65.86 o 
   6   6  -8      259.80      364.96     97.02 o 
   7   6  -8      351.28      304.99     55.83 o 
  -4   7  -8      227.38      152.77     40.08 o 
  -3   7  -8       20.69       -0.42     19.28 o 
  -2   7  -8      976.30      966.33     59.70 o 
  -1   7  -8       50.96       11.45     28.81 o 
   0   7  -8      177.58      168.95     21.02 o 
   1   7  -8       61.12       59.00     17.35 o 
   2   7  -8      497.17      475.15     31.38 o 
   3   7  -8        0.28      -22.82     15.22 o 
   4   7  -8      221.08      156.52     37.60 o 
   5   7  -8       31.17        9.31     30.90 o 
   6   7  -8      186.23      163.01     46.39 o 
   7   7  -8       33.75       -6.88     40.16 o 
  -3   8  -8      333.62      283.30     58.68 o 
  -2   8  -8      233.40      156.80     25.64 o 
  -1   8  -8       83.99       66.89     20.34 o 
   0   8  -8        5.60       26.24     16.19 o 
   1   8  -8       57.61       27.94     16.70 o 
   2   8  -8      105.47       87.63     20.07 o 
   3   8  -8      324.58      335.30     29.93 o 
   4   8  -8      124.97      153.95     40.56 o 
   5   8  -8       34.37       31.94     34.33 o 
   6   8  -8       28.06       18.62     39.08 o 
  -3   9  -8      141.44      114.23     37.44 o 
  -2   9  -8       62.63       33.18     21.50 o 
  -1   9  -8       40.14       45.96     19.75 o 
   0   9  -8        2.57      -14.63     14.87 o 
   1   9  -8      139.43      142.34     32.16 o 
   2   9  -8      223.62      199.05     24.81 o 
   3   9  -8      509.58      485.87     34.40 o 
   4   9  -8       29.93       -5.09     31.29 o 
   5   9  -8       42.60       54.83     35.46 o 
   6   9  -8        0.23      -32.90     36.55 o 
  -2  10  -8      151.97      167.70     29.83 o 
  -1  10  -8      131.93      141.05     25.28 o 
   0  10  -8      295.85      236.11     40.82 o 
   1  10  -8       30.24       36.16     27.72 o 
   2  10  -8      333.58      317.43     29.75 o 
   3  10  -8      644.21      412.22    111.16 o 
   4  10  -8      112.20       77.15     38.38 o 
   5  10  -8       20.16        1.96     37.29 o 
  -1  11  -8       90.96      119.35     25.57 o 
   0  11  -8      188.74      118.93     35.46 o 
   1  11  -8       61.79       17.28     28.55 o 
   2  11  -8       52.45       52.91     29.15 o 
   3  11  -8       82.29       37.47     26.72 o 
   4  11  -8      209.16      195.42     47.74 o 
   5  11  -8       87.79       57.61     43.34 o 
   0  12  -8       18.26       16.27     32.59 o 
   1  12  -8      263.85      229.58     41.77 o 
   3  12  -8      101.60       80.28     39.21 o 
  -5   0  -7      313.69      305.73     40.82 o 
  -3   0  -7      517.52      560.82     42.21 o 
  -1   0  -7      183.52      214.79     28.50 o 
   1   0  -7      101.04       61.18     21.76 o 
   3   0  -7      972.90      946.92     50.39 o 
   5   0  -7      229.39      194.42     32.59 o 
   7   0  -7      587.28      615.60     49.78 o 
  -5   1  -7       52.35       53.78     29.20 o 
  -4   1  -7       76.55       98.03     18.95 o 
  -3   1  -7      253.70      261.49     23.33 o 
  -2   1  -7      717.12      697.96     41.62 o 
  -1   1  -7     1190.76     1203.66     77.17 o 
   0   1  -7      749.90      610.29     36.90 o 
   1   1  -7      272.40      310.17     23.32 o 
   2   1  -7      900.82      998.03     36.66 o 
   3   1  -7      215.50      217.81     21.60 o 
   4   1  -7      385.71      406.44     28.15 o 
   5   1  -7      120.70      126.61     20.79 o 
   6   1  -7       65.79       60.02     18.87 o 
   7   1  -7      191.94      222.51     30.11 o 
   8   1  -7      132.65      151.30     27.16 o 
  -5   2  -7       39.99       16.14     25.98 o 
  -4   2  -7      621.18      601.15     50.65 o 
  -3   2  -7       75.96      101.70     17.77 o 
  -2   2  -7      917.30      906.87     28.21 o 
  -1   2  -7       45.14       62.38     12.07 o 
   0   2  -7     1319.01     1300.38     35.72 o 
   1   2  -7       96.80      114.08     11.33 o 
   2   2  -7        3.53       12.78     12.93 o 
   3   2  -7       45.77       43.35     15.64 o 
   4   2  -7      441.90      422.18     28.43 o 
   5   2  -7      148.59      128.69     20.67 o 
   6   2  -7      192.86      222.06     25.40 o 
   7   2  -7       24.48       29.00     43.60 o 
   8   2  -7      177.10      135.46     41.08 o 
  -5   3  -7      279.74      211.70     40.56 o 
  -4   3  -7      146.86      195.99     35.55 o 
  -3   3  -7      406.75      414.24     23.21 o 
  -2   3  -7      391.66      402.82     21.34 o 
  -1   3  -7      674.25      640.82     22.93 o 
   0   3  -7      346.26      399.19     23.42 o 
   1   3  -7      416.33      371.88     23.24 o 
   2   3  -7       75.09       63.44     21.24 o 
   3   3  -7       78.02       60.16     16.59 o 
   4   3  -7      286.47      343.47     30.24 o 
   5   3  -7      403.55      358.29     36.16 o 
   6   3  -7       45.45       33.84     18.70 o 
   7   3  -7       68.66       37.70     20.13 o 
   8   3  -7        7.63      -23.50     34.20 o 
  -5   4  -7      377.45      303.99     46.91 o 
  -4   4  -7      269.48      318.31     31.50 o 
  -3   4  -7       91.56       98.09     20.99 o 
  -2   4  -7       69.07       73.70     13.48 o 
  -1   4  -7      717.33      692.99     23.73 o 
   0   4  -7      239.20      259.77     29.22 o 
   1   4  -7     1460.18     1490.59     29.63 o 
   2   4  -7       25.15       13.40     18.19 o 
   3   4  -7       63.81       49.21     23.02 o 
   4   4  -7       20.90       35.69     16.72 o 
   5   4  -7      161.68      161.68     23.97 o 
   6   4  -7       73.82       67.46     21.38 o 
   7   4  -7      556.38      567.72     62.79 o 
   8   4  -7       32.69      115.84     44.69 o 
  -5   5  -7       38.66       34.50     24.04 o 
  -4   5  -7      649.59      690.26     71.76 o 
  -3   5  -7      236.55      188.72     25.11 o 
  -2   5  -7       82.32      103.98     19.51 o 
  -1   5  -7       66.01       77.01     26.63 o 
   0   5  -7     1092.49     1020.69     42.24 o 
   1   5  -7      107.59      129.28     13.11 o 
   2   5  -7      134.66      152.00     27.94 o 
   3   5  -7       74.48       55.63     35.05 o 
   4   5  -7      331.54      360.98     93.36 o 
   5   5  -7        9.96       -7.84     14.89 o 
   6   5  -7      186.78      249.67     28.94 o 
   7   5  -7      149.77       95.04     41.60 o 
   8   5  -7      253.04      271.27     58.44 o 
  -5   6  -7      127.15      139.20     29.46 o 
  -4   6  -7      146.05      149.05     27.10 o 
  -3   6  -7      306.33      269.90     31.53 o 
  -2   6  -7      750.42      699.11     92.25 o 
  -1   6  -7      700.41      656.89     31.95 o 
   0   6  -7      331.12      311.91     18.34 o 
   1   6  -7       82.00       59.75     11.74 o 
   2   6  -7      569.83      591.15     33.11 o 
   3   6  -7       58.48       80.89     27.94 o 
   4   6  -7       81.74       35.99     27.41 o 
   5   6  -7       98.90       49.10     34.31 o 
   6   6  -7      211.41      278.12     30.30 o 
   7   6  -7       65.43       80.85     40.99 o 
  -4   7  -7        1.37        0.01     20.34 o 
  -3   7  -7      387.27      335.28     31.09 o 
  -2   7  -7       67.08       45.81     19.29 o 
  -1   7  -7      773.09      759.38     34.76 o 
   0   7  -7        3.08       -0.82      9.93 o 
   1   7  -7      336.74      342.19     19.04 o 
   2   7  -7       61.01       65.32     19.84 o 
   3   7  -7      413.86      412.43     45.12 o 
   4   7  -7       81.25      135.81     34.55 o 
   5   7  -7      322.22      292.37     46.21 o 
   6   7  -7       51.01       56.22     35.73 o 
   7   7  -7      409.40      340.50     60.57 o 
  -4   8  -7       86.53       57.14     36.47 o 
  -3   8  -7      172.92      150.95     28.57 o 
  -2   8  -7      177.70      187.74     25.14 o 
  -1   8  -7      135.90      115.57     20.36 o 
   0   8  -7      135.92      110.61     18.44 o 
   1   8  -7      105.38       93.89     13.61 o 
   2   8  -7       94.46      112.87     20.31 o 
   3   8  -7      171.64      150.71     22.38 o 
   4   8  -7      240.40      247.16     43.95 o 
   5   8  -7      129.91      147.34     41.64 o 
   6   8  -7       80.45      152.56     46.21 o 
   7   8  -7      101.78      199.17     56.57 o 
  -3   9  -7       39.02       22.49     27.02 o 
  -2   9  -7      253.49      169.69     46.41 o 
  -1   9  -7       38.78       37.21     18.05 o 
   0   9  -7      275.39      288.42     70.45 o 
   1   9  -7       41.28       40.48     13.04 o 
   2   9  -7      730.06      750.92     35.34 o 
   3   9  -7      285.22      301.42     27.57 o 
   4   9  -7      297.53      333.63     49.82 o 
   5   9  -7       61.33       44.38     36.64 o 
   6   9  -7      129.12      178.54     51.65 o 
  -3  10  -7      180.22      141.05     32.14 o 
  -2  10  -7      104.40      103.03     23.65 o 
  -1  10  -7      415.55      336.83     64.45 o 
   0  10  -7      100.40       86.92     19.29 o 
   1  10  -7      176.83      146.57     26.72 o 
   2  10  -7      218.98      173.55     32.61 o 
   3  10  -7       38.85       14.97     28.37 o 
   4  10  -7       45.18        4.35     32.29 o 
   5  10  -7      169.00      130.98     44.38 o 
   6  10  -7       65.92       74.93     48.17 o 
  -2  11  -7       13.52       21.01     20.50 o 
  -1  11  -7      593.70      630.69    176.47 o 
   0  11  -7      192.68      185.00     24.06 o 
   1  11  -7      328.19      291.59     80.50 o 
   2  11  -7      250.37      233.11     26.30 o 
   3  11  -7      207.48      120.10     36.55 o 
   4  11  -7      103.14      154.48     45.43 o 
   5  11  -7      225.38      104.70     47.52 o 
  -1  12  -7       40.08       35.45     20.75 o 
   0  12  -7      238.30      241.85     36.68 o 
   1  12  -7        7.74        9.40     17.56 o 
   3  12  -7       36.94       52.52     29.24 o 
   4  12  -7       52.03       63.36     43.08 o 
   0  13  -7       99.92       95.94     26.54 o 
   3  13  -7       35.76       26.67     34.20 o 
  -4   0  -6      216.06      298.03     34.29 o 
  -2   0  -6      948.70      916.63     44.25 o 
   0   0  -6      819.47      524.22     31.94 o 
   2   0  -6    14109.47    14296.80    220.79 o 
   4   0  -6       68.76       59.75     21.37 o 
   6   0  -6      672.48      608.16     44.91 o 
   8   0  -6      218.01      223.53     40.25 o 
  -5   1  -6       58.22       43.60     24.89 o 
  -4   1  -6      201.40      205.73     21.61 o 
  -3   1  -6     1085.39     1014.10     35.10 o 
  -2   1  -6      488.69      464.55     24.06 o 
  -1   1  -6      572.40      516.32     23.80 o 
   0   1  -6      136.81      148.60     21.93 o 
   1   1  -6      248.50      263.15     19.43 o 
   2   1  -6      833.33      918.27     31.43 o 
   3   1  -6      157.24      156.24     17.82 o 
   4   1  -6      103.10       65.84     15.81 o 
   5   1  -6       89.32       99.52     34.22 o 
   6   1  -6      368.67      369.64     28.53 o 
   7   1  -6      176.37      180.46     24.94 o 
   8   1  -6       50.52       71.80     33.68 o 
  -6   2  -6       17.49       28.42     28.33 o 
  -5   2  -6      128.81      105.57     30.98 o 
  -4   2  -6       82.77       88.16     17.10 o 
  -3   2  -6      836.78      834.17     27.49 o 
  -2   2  -6      242.65      258.73     19.78 o 
  -1   2  -6     2954.82     2864.22     45.22 o 
   0   2  -6       76.63       77.11     10.40 o 
   1   2  -6     2262.10     2096.19     53.21 o 
   2   2  -6      292.02      335.47     22.54 o 
   3   2  -6     1381.61     1331.10     38.58 o 
   4   2  -6      212.56      223.16     23.41 o 
   5   2  -6      424.58      447.35     29.26 o 
   6   2  -6       70.36       69.25     18.22 o 
   7   2  -6      160.05      159.33     35.33 o 
   8   2  -6        2.11       -1.13     31.24 o 
  -6   3  -6      161.85      135.68     35.20 o 
  -5   3  -6       14.51        6.83     23.67 o 
  -4   3  -6      113.70      142.36     40.38 o 
  -3   3  -6       15.32        3.40     10.36 o 
  -2   3  -6     1240.05     1146.67     28.78 o 
  -1   3  -6      667.72      614.73     20.34 o 
   0   3  -6     1073.99      973.04     23.26 o 
   1   3  -6      319.39      280.45     18.89 o 
   2   3  -6      396.32      379.14     13.46 o 
   3   3  -6      174.40      174.52     31.42 o 
   4   3  -6      871.81      852.57     23.31 o 
   5   3  -6      136.69      175.62     28.28 o 
   6   3  -6       56.78       55.51     18.42 o 
   7   3  -6       74.96       56.38     25.37 o 
   8   3  -6      163.46      178.19     46.47 o 
  -5   4  -6       77.76       87.63     24.24 o 
  -4   4  -6      315.98      316.51     29.18 o 
  -3   4  -6      124.75      125.17     20.49 o 
  -2   4  -6      612.34      558.25     21.55 o 
  -1   4  -6      167.80      163.01     13.63 o 
   0   4  -6     2666.52     2564.35     38.74 o 
   1   4  -6      792.29      827.37     21.16 o 
   2   4  -6      402.43      397.68     16.91 o 
   3   4  -6      159.65      180.27     11.74 o 
   4   4  -6     1625.87     1618.96     46.39 o 
   5   4  -6        9.39       -0.51     15.51 o 
   6   4  -6       51.48       63.81     19.73 o 
   7   4  -6       11.11       16.80     31.59 o 
   8   4  -6      153.25      139.73     48.13 o 
  -5   5  -6      200.18      159.06     51.78 o 
  -4   5  -6       26.29       19.79     18.03 o 
  -3   5  -6        5.20       16.72     16.44 o 
  -2   5  -6      109.90      137.74     19.85 o 
  -1   5  -6      914.61      889.09     25.20 o 
   0   5  -6       26.84       25.03      9.38 o 
   1   5  -6     1850.34     1815.14     32.40 o 
   2   5  -6       15.63        6.71      8.99 o 
   3   5  -6     1526.55     1504.95     29.60 o 
   4   5  -6      103.63      153.97     38.21 o 
   5   5  -6      121.90      173.29     33.98 o 
   6   5  -6       71.06       55.30     20.10 o 
   7   5  -6      281.65      268.53     51.96 o 
   8   5  -6       95.60      104.83     47.69 o 
  -5   6  -6      233.32      187.25     30.02 o 
  -4   6  -6      128.07       89.80     28.70 o 
  -3   6  -6     1484.68     1373.67     48.16 o 
  -2   6  -6      729.86      690.65     57.61 o 
  -1   6  -6      720.24      691.22     67.84 o 
   0   6  -6      418.43      434.39     19.13 o 
   1   6  -6      404.08      367.34     18.00 o 
   2   6  -6      839.14      792.31     22.63 o 
   3   6  -6      270.79      281.43     18.74 o 
   4   6  -6       33.35       34.42     24.89 o 
   5   6  -6       56.21       48.61     13.28 o 
   6   6  -6       60.45       12.66     31.07 o 
   7   6  -6      334.06      325.92     57.22 o 
   8   6  -6       61.65       66.66     48.56 o 
  -5   7  -6       37.32       45.50     31.68 o 
  -4   7  -6      228.31      197.88     45.02 o 
  -3   7  -6       39.01       33.95     18.81 o 
  -2   7  -6      745.20      733.64     49.80 o 
  -1   7  -6        3.68        3.55     13.80 o 
   0   7  -6      366.17      379.73     24.90 o 
   1   7  -6        5.36       -1.39      9.40 o 
   2   7  -6     1396.10     1285.62     34.71 o 
   3   7  -6      262.76      301.10     21.31 o 
   4   7  -6       32.28      -11.23     23.72 o 
   5   7  -6       24.30       16.67     16.24 o 
   6   7  -6      417.57      380.93     56.26 o 
   7   7  -6       42.87       38.08     42.04 o 
  -4   8  -6      133.69       86.12     24.93 o 
  -3   8  -6      453.39      374.35     48.08 o 
  -2   8  -6      183.67      200.32     24.44 o 
  -1   8  -6      292.08      258.01     31.09 o 
   0   8  -6      291.28      252.83     46.84 o 
   1   8  -6      221.73      226.40     16.86 o 
   2   8  -6     1130.16     1155.11     34.32 o 
   3   8  -6      339.48      379.49     36.74 o 
   4   8  -6       49.04       51.00     30.46 o 
   5   8  -6       37.86       11.73     16.61 o 
   6   8  -6       68.01       88.51     41.73 o 
   7   8  -6      256.30      273.01     62.14 o 
  -4   9  -6        9.68        1.68     30.39 o 
  -3   9  -6      239.21      197.06     28.10 o 
  -2   9  -6       80.66       94.56     26.26 o 
  -1   9  -6      157.91      154.62     21.36 o 
   0   9  -6       83.18      118.63     18.63 o 
   1   9  -6      708.95      657.62     24.83 o 
   2   9  -6      196.50      179.19     16.33 o 
   3   9  -6      226.97      222.82     17.75 o 
   4   9  -6       23.07       15.10     30.29 o 
   5   9  -6       89.79      110.00     41.16 o 
   6   9  -6        0.64       -4.35     38.03 o 
   7   9  -6      209.92      218.97     62.49 o 
  -4  10  -6       63.02       64.16     26.41 o 
  -3  10  -6       18.66      -11.19     18.88 o 
  -2  10  -6      635.86      550.58     36.71 o 
  -1  10  -6      377.76      278.45     64.81 o 
   0  10  -6      475.46      477.75     45.95 o 
   1  10  -6      304.34      292.80     30.88 o 
   2  10  -6      167.17      192.66     17.54 o 
   3  10  -6      141.29      161.24     37.51 o 
   4  10  -6      276.74      234.54     45.39 o 
   5  10  -6      408.76      433.14     61.40 o 
   6  10  -6      123.72      172.06     55.18 o 
  -3  11  -6       29.07       18.44     22.17 o 
  -2  11  -6      448.69      310.04     31.25 o 
  -1  11  -6      282.82      244.35     27.12 o 
   0  11  -6      569.25      472.07     88.40 o 
   1  11  -6      261.92      303.71     25.95 o 
   2  11  -6       45.51       39.98     20.52 o 
   3  11  -6      103.99      104.71     20.48 o 
  -2  12  -6      133.71       78.42     24.67 o 
  -1  12  -6      228.09      156.08     25.20 o 
   0  12  -6      120.58      113.80     22.34 o 
   1  12  -6      394.87      465.82     43.04 o 
   2  12  -6       99.34       75.31     19.11 o 
   3  12  -6      406.64      333.93     51.56 o 
  -1  13  -6       90.21       70.80     23.09 o 
   0  13  -6      114.90       72.62     28.85 o 
   1  13  -6      171.25      211.26     35.29 o 
   2  13  -6      197.27      215.96     34.99 o 
   3  13  -6      154.95       96.21     36.81 o 
   1  14  -6       18.01       -2.13     24.02 o 
   2  14  -6      395.44      473.96     47.34 o 
  -5   0  -5        9.40       55.26     22.63 o 
  -3   0  -5      852.36      773.25     41.43 o 
  -1   0  -5      290.55      311.26     25.80 o 
   1   0  -5    10737.52    10228.41    160.70 o 
   3   0  -5     1294.81     1206.92     48.56 o 
   5   0  -5      344.16      364.34     22.17 o 
   7   0  -5      525.53      522.83     47.60 o 
  -6   1  -5       96.38      111.53     31.07 o 
  -5   1  -5      242.35      221.11     55.87 o 
  -4   1  -5      266.91      304.34     49.04 o 
  -3   1  -5      213.31      221.45     27.20 o 
  -2   1  -5      249.75      235.00     16.65 o 
  -1   1  -5      378.04      398.78     20.04 o 
   0   1  -5     2167.13     1905.63     40.62 o 
   1   1  -5      915.83      884.08     27.74 o 
   2   1  -5     5132.29     5088.25     71.89 o 
   3   1  -5      863.65      804.62     36.49 o 
   4   1  -5      695.72      686.05     19.35 o 
   5   1  -5      434.54      433.24     19.49 o 
   6   1  -5      223.47      226.70     20.49 o 
   7   1  -5      192.98      172.46     27.52 o 
   8   1  -5       43.52       34.29     31.03 o 
  -6   2  -5       55.45       68.88     31.42 o 
  -5   2  -5       10.05      -12.05     19.28 o 
  -4   2  -5      285.19      287.58     22.63 o 
  -3   2  -5       41.91       44.55     11.80 o 
  -2   2  -5      728.72      701.63     21.44 o 
  -1   2  -5      519.96      500.10     17.15 o 
   0   2  -5     2738.89     2532.66     48.58 o 
   1   2  -5      169.35      148.25      9.92 o 
   2   2  -5      843.92      809.58     27.91 o 
   3   2  -5       34.69       15.08      7.23 o 
   4   2  -5     1174.27     1181.16     25.46 o 
   5   2  -5      125.34      129.74     13.34 o 
   6   2  -5      324.52      343.00     20.44 o 
   7   2  -5       53.61       34.00     18.33 o 
   8   2  -5       71.42      130.33     39.99 o 
  -6   3  -5      115.67      149.82     33.38 o 
  -5   3  -5      255.21      258.44     29.50 o 
  -4   3  -5       61.09       35.44     15.76 o 
  -3   3  -5      482.52      502.44     31.28 o 
  -2   3  -5      452.53      465.40     20.25 o 
  -1   3  -5     1709.93     1636.64     45.40 o 
   0   3  -5      634.49      643.87     17.91 o 
   1   3  -5     1826.40     1695.85     38.68 o 
   2   3  -5       61.28       65.26      7.30 o 
   3   3  -5      626.48      615.74     37.64 o 
   4   3  -5      220.47      246.09     14.64 o 
   5   3  -5     1096.82     1076.78     40.64 o 
   6   3  -5        4.25       -3.46     10.73 o 
   7   3  -5        9.38       29.72     30.50 o 
   8   3  -5       29.61       39.95     38.21 o 
  -6   4  -5        5.76       -4.07     20.68 o 
  -5   4  -5      170.55      240.31     28.69 o 
  -4   4  -5       86.32       77.82     19.45 o 
  -3   4  -5      352.06      338.26     25.98 o 
  -2   4  -5       96.48       93.39     11.35 o 
  -1   4  -5      710.25      704.86     20.23 o 
   0   4  -5      239.76      242.22     20.47 o 
   1   4  -5     1325.88     1192.25     56.79 o 
   2   4  -5      156.64      190.90     20.83 o 
   3   4  -5     1627.45     1612.32     31.69 o 
   4   4  -5      424.60      435.55     18.82 o 
   5   4  -5      971.93      970.20     27.82 o 
   6   4  -5      117.25      124.07     16.04 o 
   7   4  -5      115.26       90.86     37.77 o 
   8   4  -5       43.89      141.12     47.13 o 
  -6   5  -5      120.32      125.62     36.07 o 
  -5   5  -5       23.45       16.91     19.03 o 
  -4   5  -5      507.06      565.07     35.32 o 
  -3   5  -5      833.58      825.16     35.97 o 
  -2   5  -5      450.49      452.56     23.27 o 
  -1   5  -5      224.51      239.63     22.56 o 
   0   5  -5     3202.03     3164.18     42.39 o 
   1   5  -5      135.18      132.11     11.23 o 
   2   5  -5      857.70      798.06     36.42 o 
   3   5  -5      170.03      193.17     19.09 o 
   4   5  -5      778.37      768.41     23.78 o 
   5   5  -5       42.15       34.94     21.44 o 
   6   5  -5      174.67      157.77     18.22 o 
   7   5  -5      169.01      171.88     45.82 o 
   8   5  -5       98.99      174.19     51.96 o 
  -6   6  -5       21.54       41.68     24.87 o 
  -5   6  -5      131.72      108.18     42.25 o 
  -4   6  -5      161.10      181.66     25.34 o 
  -3   6  -5      587.62      641.78     33.69 o 
  -2   6  -5      129.00       96.31     17.68 o 
  -1   6  -5       98.41       93.45     11.30 o 
   0   6  -5      193.44      172.56     13.22 o 
   1   6  -5      265.65      222.44     14.06 o 
   2   6  -5     1504.64     1418.82     32.10 o 
   3   6  -5      361.91      357.35     40.82 o 
   4   6  -5      528.59      533.66     33.11 o 
   5   6  -5      280.58      309.84     20.23 o 
   6   6  -5      467.23      511.76     36.75 o 
   7   6  -5       20.21       -5.27     34.68 o 
   8   6  -5       29.26        4.00     41.95 o 
  -5   7  -5      124.28      120.10     25.99 o 
  -4   7  -5       98.89       58.09     47.08 o 
  -3   7  -5     1113.29      993.23     87.59 o 
  -2   7  -5       46.40       40.14     15.63 o 
  -1   7  -5      782.15      721.70     39.58 o 
   0   7  -5       41.60       54.52     18.72 o 
   1   7  -5     2167.44     2029.08     35.60 o 
   2   7  -5       72.14       73.09     15.37 o 
   3   7  -5     1015.99      933.39     39.34 o 
   4   7  -5      171.98      221.79     26.46 o 
   5   7  -5      251.17      244.33     29.42 o 
   6   7  -5       61.63       84.37     25.33 o 
   7   7  -5       97.72       97.56     48.65 o 
  -5   8  -5        6.38      -15.17     20.65 o 
  -4   8  -5      154.86      169.42     26.87 o 
  -3   8  -5      223.84      226.61     32.09 o 
  -2   8  -5      127.49      113.49     19.68 o 
  -1   8  -5       81.04       78.20     16.27 o 
   0   8  -5      653.00      579.79     35.96 o 
   1   8  -5      537.14      513.26     24.60 o 
   2   8  -5      892.70      836.45     53.96 o 
   3   8  -5      544.93      556.42     24.61 o 
   4   8  -5      342.42      375.24     23.24 o 
   5   8  -5       52.61       43.38     22.98 o 
   6   8  -5      274.41      295.55     36.64 o 
   7   8  -5       34.23       30.76     44.43 o 
  -5   9  -5       17.76       30.02     23.25 o 
  -4   9  -5       39.98       47.90     22.06 o 
  -3   9  -5       12.76       16.68     18.48 o 
  -2   9  -5       78.81      106.70     34.27 o 
  -1   9  -5       33.85       33.80     20.91 o 
   0   9  -5      839.59      773.99     25.36 o 
   1   9  -5      515.15      527.86     22.03 o 
   2   9  -5     1925.25     1843.70     79.07 o 
   3   9  -5       26.61       32.81     17.41 o 
   4   9  -5      252.19      292.98     31.37 o 
   5   9  -5       29.60       55.13     24.28 o 
   6   9  -5      306.16      373.27     42.82 o 
  -4  10  -5       20.99       -1.29     28.26 o 
  -3  10  -5       94.96       77.60     22.53 o 
  -2  10  -5      275.93      231.52     32.48 o 
  -1  10  -5      681.87      644.72     37.01 o 
   0  10  -5       65.84       52.27     16.66 o 
   1  10  -5      666.69      613.03     25.74 o 
   2  10  -5      318.68      354.15     23.36 o 
   3  10  -5      237.10      227.62     29.20 o 
   4  10  -5       32.19       13.79     19.71 o 
   5  10  -5      318.96      279.58     37.16 o 
   6  10  -5       42.40       94.47     31.55 o 
  -4  11  -5      128.21       96.34     46.69 o 
  -3  11  -5       21.60       22.32     18.97 o 
  -2  11  -5      228.21      185.15     26.58 o 
  -1  11  -5      598.59      666.73    141.07 o 
   0  11  -5      130.06      154.87     42.36 o 
   1  11  -5      289.87      340.91     24.93 o 
   2  11  -5      112.74      173.10     27.72 o 
   3  11  -5      362.88      367.35     36.60 o 
   4  11  -5      159.24      165.62     30.72 o 
   6  11  -5       32.55        9.31     29.94 o 
  -3  12  -5       40.11       41.58     35.33 o 
  -2  12  -5      101.85       93.74     24.19 o 
  -1  12  -5       94.54       62.10     30.61 o 
   0  12  -5      358.24      318.49     29.11 o 
   1  12  -5        8.36        4.05     18.32 o 
   2  12  -5      282.01      285.28     34.59 o 
   3  12  -5       34.24       55.70     23.50 o 
   4  12  -5      428.73      572.09     48.00 o 
  -2  13  -5       58.74       41.03     21.89 o 
  -1  13  -5       42.70       47.76     30.44 o 
   0  13  -5      198.96      259.48     38.08 o 
   1  13  -5       73.98       50.61     24.46 o 
   2  13  -5      242.01      326.58     38.38 o 
   3  13  -5       87.26      113.83     28.55 o 
   4  13  -5      162.67      256.52     38.86 o 
  -1  14  -5       59.66       82.29     34.20 o 
   0  14  -5       80.02       66.66     28.20 o 
   1  14  -5      387.38      440.54     47.87 o 
   2  14  -5       18.71       53.26     25.41 o 
   3  14  -5      260.87      252.38     39.03 o 
  -6   0  -4      326.44      319.88     38.38 o 
  -4   0  -4      525.89      543.54     36.60 o 
  -2   0  -4      797.53     1013.54     38.47 o 
   0   0  -4      245.59      166.10     16.49 o 
   2   0  -4     8358.98     8156.20    133.50 o 
   4   0  -4      577.82      523.10     20.73 o 
   6   0  -4     1964.05     1912.79     47.07 o 
  -6   1  -4       48.25       24.24     21.93 o 
  -5   1  -4       94.08       97.46     20.08 o 
  -4   1  -4      193.45      192.71     32.85 o 
  -3   1  -4      381.18      404.71     17.66 o 
  -2   1  -4     1049.40     1041.61     23.31 o 
  -1   1  -4      269.03      286.70     12.71 o 
   0   1  -4     1284.98     1256.40     30.66 o 
   1   1  -4     2987.90     2900.39     64.88 o 
   2   1  -4     1712.04     1657.69     35.26 o 
   3   1  -4     1638.86     1558.04     33.81 o 
   4   1  -4      684.85      705.84     20.17 o 
   5   1  -4      388.34      366.09     21.08 o 
   6   1  -4      731.51      691.15     24.99 o 
   7   1  -4      243.39      274.24     21.37 o 
   8   1  -4       85.64       97.04     34.29 o 
  -7   2  -4      341.25      348.68     45.34 o 
  -6   2  -4       98.39      116.40     29.89 o 
  -5   2  -4      403.93      458.63     31.22 o 
  -4   2  -4       67.94       69.93     12.55 o 
  -3   2  -4      412.80      410.61     17.97 o 
  -2   2  -4      289.88      332.85     14.69 o 
  -1   2  -4      982.68      948.94     20.33 o 
   0   2  -4      187.70      205.99     10.51 o 
   1   2  -4      371.14      303.16     10.81 o 
   2   2  -4        6.22        7.49      4.93 o 
   3   2  -4     2509.12     2349.06     64.90 o 
   4   2  -4      537.09      551.55     18.48 o 
   5   2  -4      866.47      821.70     24.52 o 
   6   2  -4        2.74       12.26     10.88 o 
   7   2  -4      244.02      305.30     28.00 o 
   8   2  -4       50.27       12.18     32.72 o 
  -7   3  -4      161.45      207.30     39.03 o 
  -6   3  -4      264.40      274.87     29.62 o 
  -5   3  -4       92.65      123.02     22.06 o 
  -4   3  -4      139.13      132.06     14.35 o 
  -3   3  -4      249.43      258.60     15.34 o 
  -2   3  -4      812.27      812.05     20.82 o 
  -1   3  -4      277.09      258.24     12.02 o 
   0   3  -4      387.18      346.00     13.07 o 
   1   3  -4      313.77      307.00     16.88 o 
   2   3  -4     1319.53     1247.51     21.46 o 
   3   3  -4     1020.09     1022.89     22.40 o 
   4   3  -4     2908.45     2797.14    103.00 o 
   5   3  -4      340.24      377.60     19.26 o 
   6   3  -4      245.59      259.22     19.11 o 
   7   3  -4        7.77        8.05     17.30 o 
   8   3  -4      339.84      356.56     55.22 o 
  -6   4  -4      302.02      263.10     30.28 o 
  -5   4  -4      157.18      170.66     24.47 o 
  -4   4  -4       14.58       -5.46     21.97 o 
  -3   4  -4      109.52      123.81     12.18 o 
  -2   4  -4      921.40      893.00     30.73 o 
  -1   4  -4     1021.76     1001.52     24.35 o 
   0   4  -4     3213.14     3226.05     39.27 o 
   1   4  -4        8.73        4.42      5.91 o 
   2   4  -4     1564.67     1460.75     25.36 o 
   3   4  -4      774.61      724.84     22.77 o 
   4   4  -4     1811.80     1588.73     36.87 o 
   5   4  -4      167.67      168.57     17.43 o 
   6   4  -4      292.88      327.38     20.71 o 
   7   4  -4       56.05       77.59     22.07 o 
   8   4  -4      320.24      324.84     57.92 o 
  -6   5  -4      101.35       95.47     24.25 o 
  -5   5  -4      374.43      379.60     31.84 o 
  -4   5  -4      297.37      321.16     48.21 o 
  -3   5  -4      108.81       84.72     33.07 o 
  -2   5  -4       99.90      107.43     15.01 o 
  -1   5  -4     2028.90     2041.03     52.30 o 
   0   5  -4      670.67      737.17     19.20 o 
   1   5  -4      379.00      376.45     17.19 o 
   2   5  -4      353.75      343.59     21.45 o 
   3   5  -4     3975.60     3888.22     58.51 o 
   4   5  -4      232.81      276.82     32.81 o 
   5   5  -4      646.03      605.61     26.93 o 
   6   5  -4      709.20      840.92     47.43 o 
   7   5  -4      448.88      460.99     36.01 o 
   8   5  -4       45.21      -10.01     40.03 o 
  -6   6  -4      145.45      160.72     28.42 o 
  -5   6  -4      131.98      167.96     27.50 o 
  -4   6  -4      205.87      205.08     46.39 o 
  -3   6  -4      508.72      466.81     31.74 o 
  -2   6  -4      691.80      734.75     47.41 o 
  -1   6  -4      394.14      405.60     19.49 o 
   0   6  -4      677.85      700.12     24.27 o 
   1   6  -4      481.78      457.13     25.04 o 
   2   6  -4      342.15      325.14     22.95 o 
   3   6  -4      605.19      533.88     31.07 o 
   4   6  -4      337.17      365.39     30.11 o 
   5   6  -4      385.31      426.43     31.59 o 
   6   6  -4       59.39       38.38     23.63 o 
   7   6  -4      230.14      145.82     31.85 o 
   8   6  -4        7.92      -25.06     42.91 o 
  -6   7  -4      130.75      128.67     28.60 o 
  -5   7  -4        7.21       -2.73     17.90 o 
  -4   7  -4      288.96      282.41     28.11 o 
  -3   7  -4      216.92      186.11     22.89 o 
  -2   7  -4      355.10      314.70     24.11 o 
  -1   7  -4        6.83        0.79      7.94 o 
   0   7  -4      396.17      411.76     19.57 o 
   1   7  -4      105.30      131.67     14.22 o 
   2   7  -4     1361.82     1305.12     44.30 o 
   3   7  -4       23.24       16.81     10.56 o 
   4   7  -4      994.46      953.32     45.17 o 
   5   7  -4       11.23       15.32     17.88 o 
   6   7  -4      921.73      946.05     54.13 o 
   7   7  -4      182.23      199.12     36.64 o 
  -5   8  -4       56.87       52.49     22.62 o 
  -4   8  -4      129.59      130.09     35.29 o 
  -3   8  -4      148.59      140.72     22.69 o 
  -2   8  -4       42.40       33.23     25.13 o 
  -1   8  -4       55.72       52.76     14.93 o 
   0   8  -4      148.24      150.96     17.09 o 
   1   8  -4      457.47      423.65     21.80 o 
   2   8  -4      375.41      399.97     20.80 o 
   3   8  -4      427.10      408.38     21.00 o 
   4   8  -4      272.83      276.97     31.33 o 
   5   8  -4      237.85      216.18     30.90 o 
   6   8  -4      214.86      157.31     31.77 o 
   7   8  -4      246.95      285.85     42.73 o 
  -5   9  -4       69.92       53.26     26.35 o 
  -4   9  -4       50.97       44.39     20.75 o 
  -3   9  -4      197.54      208.21     26.04 o 
  -2   9  -4       32.37       32.34     16.21 o 
  -1   9  -4       73.62       67.00     16.89 o 
   0   9  -4       60.88       59.87     14.25 o 
   1   9  -4     2589.95     2558.32     68.01 o 
   2   9  -4      309.13      326.50     20.91 o 
   3   9  -4      703.99      711.25     41.69 o 
   4   9  -4       25.24       48.55     15.40 o 
   5   9  -4      465.85      490.28     44.04 o 
   6   9  -4       31.15       26.67     23.72 o 
   7   9  -4      281.98      287.89     42.91 o 
  -5  10  -4      124.86      129.12     45.19 o 
  -4  10  -4       89.34       77.73     23.21 o 
  -3  10  -4       91.21       64.47     20.81 o 
  -2  10  -4      298.34      249.28     25.97 o 
  -1  10  -4       29.04       26.84     17.36 o 
   0  10  -4      215.80      237.53     22.01 o 
   1  10  -4      126.73      159.41     17.77 o 
   2  10  -4      228.90      248.82     29.24 o 
   3  10  -4       76.78       81.33     22.45 o 
   4  10  -4      387.02      464.47     40.51 o 
   5  10  -4      445.80      413.65     42.82 o 
   6  10  -4       92.27       60.70     30.50 o 
  -4  11  -4      171.49      183.58     28.92 o 
  -3  11  -4        0.87      -20.83     21.58 o 
  -2  11  -4      444.34      409.60     38.64 o 
  -1  11  -4      346.25      347.01     31.16 o 
   0  11  -4      600.49      576.11     51.85 o 
   1  11  -4      347.17      322.95     28.81 o 
   2  11  -4      599.68      656.94     44.30 o 
   3  11  -4      333.76      386.41     38.16 o 
   4  11  -4      528.94      608.16     47.65 o 
   5  11  -4       81.35       62.06     39.92 o 
   6  11  -4       42.66       15.49     27.76 o 
  -3  12  -4       85.56       92.22     23.85 o 
  -2  12  -4        2.28        3.88     17.57 o 
  -1  12  -4      537.27      518.95     34.03 o 
   0  12  -4       66.76       43.81     17.10 o 
   1  12  -4      238.08      282.76     34.59 o 
   2  12  -4       31.45       32.03     20.89 o 
   3  12  -4      483.36      596.93     47.65 o 
   4  12  -4        6.26       40.16     23.93 o 
   5  12  -4      161.89      183.20     36.51 o 
  -3  13  -4        7.87        1.73     20.38 o 
  -2  13  -4      127.97       88.02     26.83 o 
  -1  13  -4      195.94      238.21     27.27 o 
   0  13  -4      210.06      260.00     38.29 o 
   1  13  -4      242.52      154.04     30.33 o 
   2  13  -4       48.85       71.80     27.11 o 
   3  13  -4      354.79      419.09     43.69 o 
   4  13  -4      101.85      148.86     33.85 o 
  -2  14  -4      111.12      105.85     29.52 o 
  -1  14  -4       66.23       70.32     30.20 o 
   0  14  -4      281.42      310.87     43.34 o 
   1  14  -4       89.06      116.71     30.90 o 
   2  14  -4      275.63      296.68     40.34 o 
   3  14  -4       95.62      110.05     33.33 o 
   1  15  -4       90.44      120.45     32.42 o 
  -5   0  -3      558.84      651.28     45.04 o 
  -3   0  -3      991.23     1039.96     40.60 o 
  -1   0  -3      150.69      154.00     16.10 o 
   3   0  -3      854.24      920.07     37.42 o 
   5   0  -3     1140.42     1162.97     49.48 o 
   7   0  -3      854.37      750.83     67.69 o 
  -7   1  -3       15.34       39.29     25.02 o 
  -6   1  -3      151.62      231.72     33.72 o 
  -5   1  -3      705.94      682.71     29.68 o 
  -4   1  -3     1434.80     1452.99     32.29 o 
  -3   1  -3      331.10      334.93     21.39 o 
  -2   1  -3      354.06      372.29     18.26 o 
  -1   1  -3      732.30      808.33     17.08 o 
   0   1  -3       52.24       51.57      7.55 o 
   1   1  -3     1838.39     1911.47     49.13 o 
   2   1  -3      437.07      484.52     14.42 o 
   3   1  -3       35.48       24.75      6.87 o 
   4   1  -3       91.34      100.11     12.60 o 
   5   1  -3      590.38      560.75     21.08 o 
   6   1  -3      684.15      633.26     24.43 o 
   7   1  -3      446.86      483.25     32.47 o 
   8   1  -3       96.21       97.88     23.32 o 
  -7   2  -3       60.40       35.38     27.24 o 
  -6   2  -3      409.12      452.12     44.12 o 
  -5   2  -3       39.15       38.88     11.66 o 
  -4   2  -3     1037.89     1077.03     29.33 o 
  -3   2  -3      298.57      300.23     18.45 o 
  -2   2  -3     1732.71     1878.95     28.99 o 
  -1   2  -3      741.93      759.30     16.46 o 
   0   2  -3      644.97      617.77     14.05 o 
   1   2  -3      407.68      405.60     12.29 o 
   2   2  -3     2933.67     2857.70     51.84 o 
   3   2  -3       93.64       95.97      9.28 o 
   4   2  -3     1846.67     1785.11     36.88 o 
   5   2  -3       15.41       -0.54      9.12 o 
   6   2  -3      832.23      824.47     26.85 o 
   7   2  -3       58.51       61.70     19.66 o 
   8   2  -3      203.55      204.08     38.77 o 
  -7   3  -3      374.37      525.09     51.39 o 
  -6   3  -3       60.35       49.70     19.99 o 
  -5   3  -3      128.68      111.20     31.87 o 
  -4   3  -3       38.42       38.17      9.98 o 
  -3   3  -3      949.61      954.35     22.99 o 
  -2   3  -3      142.43      172.41     19.46 o 
  -1   3  -3      424.57      401.95     14.80 o 
   0   3  -3      501.04      513.15     13.78 o 
   1   3  -3       49.51       58.10      7.79 o 
   2   3  -3      186.23      190.91     24.52 o 
   3   3  -3     1502.19     1390.72     59.68 o 
   4   3  -3      397.45      399.41     21.89 o 
   5   3  -3     1407.48     1380.21     35.50 o 
   6   3  -3       29.70       21.64     12.44 o 
   7   3  -3      274.24      275.95     28.86 o 
   8   3  -3       33.10       18.62     21.84 o 
  -7   4  -3      466.36      462.61     67.53 o 
  -6   4  -3       74.83       74.44     21.18 o 
  -5   4  -3      363.02      317.38     27.69 o 
  -4   4  -3      220.18      230.88     23.87 o 
  -3   4  -3      297.63      302.06     14.33 o 
  -2   4  -3       19.07       23.86      6.31 o 
  -1   4  -3     1570.22     1677.83     24.89 o 
   0   4  -3      376.50      375.03     12.94 o 
   1   4  -3      375.84      386.31     15.00 o 
   2   4  -3       57.00       63.03      9.87 o 
   3   4  -3     3480.13     3395.13     94.54 o 
   4   4  -3      180.39      169.96     15.44 o 
   5   4  -3     1120.95     1114.20     34.77 o 
   6   4  -3      199.03      224.54     31.29 o 
   7   4  -3      462.12      433.93     43.99 o 
   8   4  -3       36.04       50.32     24.37 o 
  -7   5  -3       52.57       58.29     24.38 o 
  -6   5  -3      341.90      333.57     32.18 o 
  -5   5  -3       10.29       17.74     17.99 o 
  -4   5  -3       81.26       98.10     19.00 o 
  -3   5  -3      341.72      319.85     23.91 o 
  -2   5  -3      133.27      141.72      9.10 o 
  -1   5  -3      129.70      139.86     14.38 o 
   0   5  -3     1246.69     1191.04     40.77 o 
   1   5  -3       46.95       58.48      9.22 o 
   2   5  -3     1535.45     1458.87     43.51 o 
   3   5  -3      404.09      449.16     27.98 o 
   4   5  -3      977.42      974.02     28.77 o 
   5   5  -3      177.96      195.86     34.83 o 
   6   5  -3      827.65      826.73     49.91 o 
   7   5  -3       18.71       21.24     24.72 o 
   8   5  -3      224.21      324.00     78.63 o 
  -6   6  -3      269.29      262.65     31.48 o 
  -5   6  -3      214.10      231.60     45.73 o 
  -4   6  -3     1682.78     1631.42     52.35 o 
  -3   6  -3      417.39      461.64     59.61 o 
  -2   6  -3      368.69      348.54     28.33 o 
  -1   6  -3      396.51      403.70     14.82 o 
   0   6  -3      373.14      333.65     17.80 o 
   1   6  -3      617.57      604.79     23.93 o 
   2   6  -3      121.82      119.89     15.01 o 
   3   6  -3      292.53      339.41     26.85 o 
   4   6  -3      361.23      385.71     32.03 o 
   5   6  -3      293.59      231.15     29.76 o 
   6   6  -3     1097.06     1056.71     56.09 o 
   7   6  -3      146.82      168.49     34.42 o 
   8   6  -3       85.04      115.75     35.99 o 
  -6   7  -3       10.83       15.19     31.77 o 
  -5   7  -3      368.73      380.78     54.20 o 
  -4   7  -3      171.37      132.16     22.20 o 
  -3   7  -3      850.32      876.67     36.80 o 
  -2   7  -3        0.55        3.33     11.44 o 
  -1   7  -3       91.15       92.52     10.28 o 
   0   7  -3       69.90       79.13     12.69 o 
   1   7  -3     1796.70     1739.03     36.01 o 
   2   7  -3       75.97       84.83     12.42 o 
   3   7  -3      203.90      249.13     21.34 o 
   4   7  -3       25.76        7.40     16.06 o 
   5   7  -3      816.05      814.68     47.78 o 
   6   7  -3       90.18       68.58     26.24 o 
   7   7  -3      294.01      319.27     41.86 o 
  -6   8  -3       27.86       53.74     24.38 o 
  -5   8  -3      170.38      176.40     36.70 o 
  -4   8  -3      769.15      764.30     39.36 o 
  -3   8  -3      257.71      271.09     25.23 o 
  -2   8  -3      286.71      302.19     28.65 o 
  -1   8  -3      174.55      163.26     18.28 o 
   0   8  -3      186.55      232.56     19.34 o 
   1   8  -3     1239.17     1307.61     33.37 o 
   2   8  -3      631.04      601.14     25.91 o 
   3   8  -3      103.92       99.34     20.97 o 
   4   8  -3      230.07      244.16     29.98 o 
   5   8  -3      195.80      178.19     29.68 o 
   6   8  -3      542.17      530.62     47.82 o 
   7   8  -3       78.09      141.34     36.42 o 
  -5   9  -3       18.12       -0.08     20.17 o 
  -4   9  -3      368.35      361.98     60.31 o 
  -3   9  -3      115.28       84.85     20.14 o 
  -2   9  -3      103.17      130.26     36.94 o 
  -1   9  -3      108.66       94.47     16.76 o 
   0   9  -3      404.76      428.90     23.75 o 
   1   9  -3      544.67      515.47     23.83 o 
   2   9  -3      674.56      680.69     25.25 o 
   3   9  -3       43.96       46.28     14.28 o 
   4   9  -3      224.65      146.03     28.15 o 
   5   9  -3       32.28       96.73     26.41 o 
   6   9  -3      414.24      442.37     46.21 o 
   7   9  -3       27.41       40.99     30.90 o 
  -5  10  -3      173.28      177.46     29.89 o 
  -4  10  -3        7.04       20.80     19.42 o 
  -3  10  -3      582.92      566.11     35.97 o 
  -2  10  -3      289.61      251.45     26.37 o 
  -1  10  -3      410.27      383.31     31.77 o 
   0  10  -3       11.27       19.68     13.17 o 
   1  10  -3       65.77       89.49     15.10 o 
   2  10  -3      595.64      582.40     40.51 o 
   3  10  -3      559.53      610.25     42.34 o 
   4  10  -3      531.34      545.06     45.17 o 
   5  10  -3      293.75      254.34     36.77 o 
   6  10  -3       28.77       -0.26     25.19 o 
  -5  11  -3      194.51      202.47     32.03 o 
  -4  11  -3       51.79       40.08     20.99 o 
  -3  11  -3      184.71      174.49     25.65 o 
  -2  11  -3      249.19      240.47     26.03 o 
  -1  11  -3      277.01      284.60     42.93 o 
   0  11  -3      115.62       99.50     17.81 o 
   1  11  -3       98.47       94.51     23.50 o 
   2  11  -3      278.79      327.93     35.55 o 
   3  11  -3      642.46      598.33     44.91 o 
   4  11  -3      191.59      188.56     37.29 o 
   5  11  -3      136.59      125.19     33.03 o 
   6  11  -3       47.16       -1.65     28.50 o 
  -4  12  -3       72.98       46.25     23.78 o 
  -3  12  -3       61.70       59.38     21.12 o 
  -2  12  -3      121.34       96.48     21.39 o 
  -1  12  -3      112.92      131.81     39.73 o 
   0  12  -3      361.06      321.00     26.08 o 
   1  12  -3        1.28       22.89     19.54 o 
   2  12  -3      388.44      328.32     36.86 o 
   3  12  -3      204.10      291.29     36.03 o 
   4  12  -3      413.31      426.83     44.65 o 
   5  12  -3       30.92        6.18     19.12 o 
  -3  13  -3       55.70       40.89     21.94 o 
  -2  13  -3       77.02       70.47     21.06 o 
  -1  13  -3       54.09       40.55     39.42 o 
   0  13  -3      231.26      232.41     35.20 o 
   1  13  -3      253.25      260.35     35.73 o 
   2  13  -3      219.55      215.70     34.29 o 
   3  13  -3       51.19       72.97     27.50 o 
   4  13  -3      155.59      166.05     35.38 o 
  -2  14  -3        2.55        2.00     18.74 o 
  -1  14  -3      158.90      169.88     36.25 o 
   0  14  -3       10.38        9.49     22.19 o 
   1  14  -3      604.09      667.38     53.78 o 
   2  14  -3       51.45       38.68     26.46 o 
   3  14  -3       32.05       42.08     29.20 o 
  -1  15  -3       89.44       81.29     32.42 o 
   0  15  -3       39.77       27.41     27.33 o 
   1  15  -3      137.96      148.43     35.03 o 
   2  15  -3       36.53       65.27     28.76 o 
  -6   0  -2       40.49       59.70     22.32 o 
  -4   0  -2     3139.45     3294.23     78.63 o 
  -2   0  -2      350.92      343.29     15.97 o 
   2   0  -2     3004.85     3066.47     60.70 o 
   4   0  -2      337.23      322.62     27.15 o 
   6   0  -2      918.04      947.01     48.13 o 
   8   0  -2      330.65      271.31     42.91 o 
  -7   1  -2      199.31      225.23     34.77 o 
  -6   1  -2      227.60      201.45     39.92 o 
  -5   1  -2      617.73      671.53     24.29 o 
  -4   1  -2     1387.11     1406.86     43.89 o 
  -3   1  -2      343.24      347.42     14.72 o 
  -2   1  -2      650.86      684.77     16.31 o 
  -1   1  -2      682.88      688.16     25.05 o 
   0   1  -2      287.76      272.53     15.12 o 
   1   1  -2     3144.49     3141.89     87.72 o 
   2   1  -2     1310.43     1265.50     23.02 o 
   3   1  -2      590.72      549.60     37.55 o 
   4   1  -2     2142.79     2287.20     41.68 o 
   5   1  -2      790.25      788.01     36.92 o 
   6   1  -2      231.50      251.21     30.76 o 
   7   1  -2      100.03       82.76     19.93 o 
   8   1  -2       82.33       87.12     23.98 o 
  -7   2  -2      195.28      306.73     39.29 o 
  -6   2  -2      114.85      134.19     21.49 o 
  -5   2  -2      824.56      925.14     28.77 o 
  -4   2  -2       53.19       37.22      9.61 o 
  -3   2  -2     2080.14     2153.41     33.31 o 
  -2   2  -2      720.99      716.26     16.44 o 
  -1   2  -2     1604.94     1622.50     17.46 o 
   0   2  -2      660.44      649.79     15.00 o 
   1   2  -2      813.73      821.66     17.03 o 
   2   2  -2      213.52      231.78     20.65 o 
   3   2  -2      417.43      377.21     16.15 o 
   4   2  -2      114.20      102.29     12.18 o 
   5   2  -2      608.82      602.24     29.29 o 
   6   2  -2      247.28      237.99     20.61 o 
   7   2  -2      275.90      294.51     28.96 o 
   8   2  -2       51.76       81.24     32.42 o 
  -7   3  -2      149.74      173.54     34.38 o 
  -6   3  -2     1131.27     1217.63     62.57 o 
  -5   3  -2       96.83       93.02     18.40 o 
  -4   3  -2      771.82      829.21     27.63 o 
  -3   3  -2     1673.23     1731.68     48.09 o 
  -2   3  -2     3790.17     3881.87     41.98 o 
  -1   3  -2     1510.25     1531.64     37.16 o 
   0   3  -2      634.32      664.16     25.72 o 
   1   3  -2      756.50      732.05     23.45 o 
   2   3  -2       80.88      101.08     10.02 o 
   3   3  -2        5.96        2.58      6.93 o 
   4   3  -2      788.30      713.75     23.37 o 
   5   3  -2       33.39       21.40     10.71 o 
   6   3  -2      272.00      302.43     34.90 o 
   7   3  -2       20.34      -20.41     20.28 o 
   8   3  -2      358.98      345.94     46.91 o 
  -7   4  -2       13.47       22.80     22.04 o 
  -6   4  -2      750.85      782.00     40.22 o 
  -5   4  -2      339.93      338.51     27.36 o 
  -4   4  -2      212.45      228.08     21.44 o 
  -3   4  -2       75.77       65.12      7.99 o 
  -2   4  -2     2160.94     2264.73     28.37 o 
  -1   4  -2      859.85      875.31     16.22 o 
   0   4  -2      903.48      885.81     35.77 o 
   1   4  -2       99.14      123.62     13.69 o 
   2   4  -2     1546.44     1742.63     45.26 o 
   3   4  -2      376.26      365.06     16.39 o 
   4   4  -2      796.33      753.71     24.42 o 
   5   4  -2      219.32      221.36     17.42 o 
   6   4  -2      162.21      218.49     31.29 o 
   7   4  -2      316.03      274.66     38.86 o 
   8   4  -2      362.67      319.83     45.30 o 
  -7   5  -2      288.98      288.08     70.99 o 
  -6   5  -2       48.89       35.35     19.07 o 
  -5   5  -2     1515.63     1602.64     71.41 o 
  -4   5  -2      837.73      747.19     48.39 o 
  -3   5  -2      918.63      981.91     61.44 o 
  -2   5  -2      318.14      343.25     20.52 o 
  -1   5  -2     5522.14     5797.51     74.20 o 
   0   5  -2       67.50       54.58      9.45 o 
   1   5  -2      177.03      207.83     12.49 o 
   2   5  -2      245.20      260.26     21.24 o 
   3   5  -2      429.77      430.62     28.94 o 
   4   5  -2      169.70      164.57     14.90 o 
   5   5  -2       40.11       62.01     21.28 o 
   6   5  -2      532.46      460.25     42.43 o 
   7   5  -2      591.99      541.67     49.35 o 
   8   5  -2       34.40       67.88     32.37 o 
  -7   6  -2       73.00       78.64     24.94 o 
  -6   6  -2      133.96      159.14     25.67 o 
  -5   6  -2      483.89      503.60     33.93 o 
  -4   6  -2      851.18      822.98     36.55 o 
  -3   6  -2      241.81      254.58     21.84 o 
  -2   6  -2      222.72      245.23     32.44 o 
  -1   6  -2       77.69       56.00     11.27 o 
   0   6  -2      163.51      188.19     14.13 o 
   1   6  -2      715.46      748.27     21.21 o 
   2   6  -2       97.40      111.71     10.64 o 
   3   6  -2      408.51      417.52     30.24 o 
   4   6  -2      366.77      390.15     33.07 o 
   5   6  -2      641.17      689.79     44.30 o 
   6   6  -2       47.20       64.53     25.63 o 
   7   6  -2      299.29      276.71     40.12 o 
   8   6  -2      114.55      158.48     39.60 o 
  -6   7  -2      238.77      199.11     28.46 o 
  -5   7  -2       88.97       60.08     19.69 o 
  -4   7  -2     1755.69     1707.67    101.74 o 
  -3   7  -2      157.54      160.37     20.04 o 
  -2   7  -2      696.32      731.97     29.90 o 
  -1   7  -2       85.77       98.92     13.92 o 
   0   7  -2     1237.86     1167.98     32.61 o 
   1   7  -2        4.87       -2.50      8.06 o 
   2   7  -2      361.10      313.21     15.60 o 
   3   7  -2       20.43        4.22     13.40 o 
   4   7  -2      416.20      400.73     34.77 o 
   5   7  -2      437.17      391.46     38.73 o 
   6   7  -2      308.65      302.43     38.29 o 
   7   7  -2       15.70       29.20     26.33 o 
  -6   8  -2        6.13       15.64     20.51 o 
  -5   8  -2      273.00      291.83     30.58 o 
  -4   8  -2      394.25      386.31     30.49 o 
  -3   8  -2      699.35      663.66     59.03 o 
  -2   8  -2      114.62      132.46     18.43 o 
  -1   8  -2      299.41      298.38     21.00 o 
   0   8  -2      267.59      296.33     19.40 o 
   1   8  -2      932.81      908.70     26.77 o 
   2   8  -2      240.27      236.01     13.99 o 
   3   8  -2      348.67      336.45     32.20 o 
   4   8  -2       80.42       72.58     21.71 o 
   5   8  -2      768.89      853.23     51.61 o 
   6   8  -2      152.03      185.94     34.51 o 
   7   8  -2       44.28       18.89     26.15 o 
  -6   9  -2       69.84       75.04     26.78 o 
  -5   9  -2      152.71      144.36     31.05 o 
  -4   9  -2        8.45       -3.13     15.49 o 
  -3   9  -2      466.96      478.41     31.03 o 
  -2   9  -2       83.12       96.46     17.93 o 
  -1   9  -2      715.19      773.16     38.84 o 
   0   9  -2      298.40      346.70     21.83 o 
   1   9  -2     2117.44     2064.02     42.89 o 
   2   9  -2       76.42       66.19     20.36 o 
   3   9  -2      239.75      258.52     31.24 o 
   4   9  -2       17.66       78.41     23.85 o 
   5   9  -2      686.24      670.47     48.56 o 
   6   9  -2      119.34      111.70     32.33 o 
   7   9  -2      124.69      160.22     38.60 o 
  -5  10  -2       56.63       35.31     21.14 o 
  -4  10  -2      176.70      209.14     27.17 o 
  -3  10  -2      829.67      850.19     91.86 o 
  -2  10  -2      684.89      661.00     64.64 o 
  -1  10  -2      479.32      502.37     27.94 o 
   0  10  -2      320.47      353.36     23.20 o 
   1  10  -2      294.90      315.96     21.27 o 
   2  10  -2       97.37      132.33     25.63 o 
   3  10  -2        2.14        4.11     13.14 o 
   4  10  -2      442.79      476.48     44.08 o 
   5  10  -2       93.91       62.79     25.85 o 
   6  10  -2       58.29       18.97     26.67 o 
  -5  11  -2      182.84      182.90     82.59 o 
  -4  11  -2      162.53      158.51     26.19 o 
  -3  11  -2      103.43       80.96     41.73 o 
  -2  11  -2      929.59      949.68     39.59 o 
  -1  11  -2      410.91      369.14     26.66 o 
   0  11  -2      579.86      557.16     28.03 o 
   1  11  -2      366.38      396.07     36.68 o 
   2  11  -2      156.38      214.22     30.68 o 
   3  11  -2      236.72      243.33     33.25 o 
   4  11  -2      317.90      330.06     40.21 o 
   5  11  -2        5.05       -6.18     22.32 o 
   6  11  -2       92.16      130.37     35.81 o 
  -4  12  -2       22.31        7.37     20.26 o 
  -3  12  -2      200.50      211.07     26.81 o 
  -2  12  -2       56.11      106.34     34.57 o 
  -1  12  -2      684.77      673.87     34.40 o 
   0  12  -2       57.22       76.89     25.06 o 
   1  12  -2      200.83      203.04     31.94 o 
   2  12  -2       12.48       26.54     20.76 o 
   3  12  -2      392.16      371.75     41.60 o 
   4  12  -2       27.88       24.95     18.64 o 
   5  12  -2       77.46       75.89     31.37 o 
  -4  13  -2       51.48       19.97     22.48 o 
  -3  13  -2      158.47      157.40     26.37 o 
  -2  13  -2       64.39       39.90     19.11 o 
  -1  13  -2      325.26      277.19     39.60 o 
   0  13  -2      105.42      102.04     28.20 o 
   1  13  -2      235.78      275.01     35.64 o 
   2  13  -2       87.03      111.27     29.46 o 
   3  13  -2      208.69      257.95     39.16 o 
   4  13  -2       33.20       14.01     26.07 o 
  -3  14  -2        2.90       12.26     22.29 o 
  -2  14  -2       82.11       87.77     31.37 o 
  -1  14  -2       77.21       63.10     27.54 o 
   0  14  -2      372.14      359.87     42.77 o 
   1  14  -2       15.45       30.33     23.72 o 
   2  14  -2      349.41      406.03     45.56 o 
   3  14  -2       10.79       60.49     28.68 o 
   4  14  -2       64.75       32.98     30.63 o 
  -1  15  -2        9.76       34.25     28.24 o 
   0  15  -2      121.03      170.79     36.29 o 
   1  15  -2      107.54      121.71     33.55 o 
   2  15  -2       54.76       73.71     29.98 o 
  -7   0  -1      325.09      304.25     37.55 o 
  -5   0  -1      914.20      906.41     43.82 o 
  -3   0  -1      464.23      394.28     18.16 o 
  -1   0  -1     3964.33     4177.94     69.12 o 
   1   0  -1     8528.42     8925.19    119.10 o 
   7   0  -1      143.91      134.81     30.85 o 
  -7   1  -1       80.52       78.50     26.24 o 
  -6   1  -1      197.06      212.64     20.44 o 
  -5   1  -1      221.72      252.02     16.57 o 
  -4   1  -1     1405.57     1439.36     29.02 o 
  -3   1  -1     3724.63     3833.37     68.61 o 
  -2   1  -1     3510.64     3662.42     38.52 o 
  -1   1  -1     5817.36     6037.13     48.71 o 
   0   1  -1     4565.64     4689.83     46.42 o 
   1   1  -1      166.25      163.83      8.18 o 
   2   1  -1      110.18      118.62      9.09 o 
   3   1  -1      261.41      296.96     14.51 o 
   4   1  -1      122.92      162.86     13.98 o 
   5   1  -1      632.11      701.06     26.47 o 
   6   1  -1      256.94      275.31     21.95 o 
   7   1  -1      211.54      178.58     33.85 o 
   8   1  -1      136.66      161.93     46.95 o 
  -8   2  -1      154.89      197.56     38.55 o 
  -7   2  -1       20.79      -12.36     20.71 o 
  -6   2  -1      420.90      478.00     30.66 o 
  -5   2  -1      228.26      233.69     21.87 o 
  -4   2  -1      959.11      955.50     27.89 o 
  -3   2  -1      728.37      708.60     21.62 o 
  -2   2  -1     5072.31     5456.24     50.78 o 
  -1   2  -1      545.55      551.62     10.17 o 
   0   2  -1       39.22       33.90      5.18 o 
   1   2  -1      376.89      334.65     10.94 o 
   2   2  -1     1047.59     1100.89     49.37 o 
   3   2  -1      270.43      260.78     13.82 o 
   4   2  -1      226.88      225.80     16.17 o 
   5   2  -1      146.83      180.67     16.43 o 
   6   2  -1      267.83      302.95     35.90 o 
   7   2  -1       50.62       34.86     27.11 o 
   8   2  -1      106.09      138.64     35.68 o 
  -7   3  -1      123.85      161.34     24.92 o 
  -6   3  -1       81.48       58.71     18.38 o 
  -5   3  -1      308.71      325.27     17.82 o 
  -4   3  -1       49.08       51.78      9.17 o 
  -3   3  -1     2672.89     2824.56     36.29 o 
  -2   3  -1     1270.75     1333.45     19.70 o 
  -1   3  -1      876.87      862.97     21.43 o 
   0   3  -1        7.71        5.98      5.80 o 
   1   3  -1     3628.96     3516.76     60.53 o 
   2   3  -1     1079.60     1127.21     42.01 o 
   3   3  -1     2254.55     2367.65    104.48 o 
   4   3  -1      290.45      338.41     21.04 o 
   5   3  -1       88.94       76.42     14.32 o 
   6   3  -1        5.26      -21.63     17.28 o 
   7   3  -1      482.46      433.75     45.73 o 
   8   3  -1       36.41       44.86     30.90 o 
  -7   4  -1      140.61      164.48     35.96 o 
  -6   4  -1      123.17      120.68     21.29 o 
  -5   4  -1       67.25       86.59     17.85 o 
  -4   4  -1      528.58      514.09     17.38 o 
  -3   4  -1     2564.10     2737.99     34.52 o 
  -2   4  -1      845.06      869.31     26.15 o 
  -1   4  -1     7358.21     7696.31    167.73 o 
   0   4  -1      714.11      697.25     18.29 o 
   1   4  -1     4023.84     3909.31     45.59 o 
   2   4  -1     1163.38     1109.19     37.07 o 
   3   4  -1     1346.38     1407.76     58.55 o 
   4   4  -1      140.14      155.14     15.58 o 
   5   4  -1      597.32      633.18     41.82 o 
   6   4  -1       37.93       28.28     22.41 o 
   7   4  -1      362.62      324.66     42.38 o 
   8   4  -1       30.69       -6.88     28.11 o 
  -7   5  -1        2.85      -10.04     17.53 o 
  -6   5  -1      280.08      293.81     38.68 o 
  -5   5  -1      782.69      835.27     37.91 o 
  -4   5  -1      185.68      226.86     21.36 o 
  -3   5  -1       96.38      131.85     18.45 o 
  -2   5  -1     2596.46     2805.66     49.82 o 
  -1   5  -1      312.44      340.36     27.20 o 
   0   5  -1     2013.39     1949.41     33.88 o 
   1   5  -1      214.57      218.41     12.53 o 
   2   5  -1     5177.58     5647.55     61.47 o 
   3   5  -1      182.33      195.29     22.63 o 
   4   5  -1      367.61      348.46     30.85 o 
   5   5  -1      665.63      702.63     43.82 o 
   6   5  -1      450.96      442.59     42.51 o 
   7   5  -1       68.91       56.31     28.28 o 
   8   5  -1      283.37      301.38     46.08 o 
  -7   6  -1      127.47      115.75     25.84 o 
  -6   6  -1      119.00      153.71     24.58 o 
  -5   6  -1      175.67      173.17     30.35 o 
  -4   6  -1     1838.68     1916.25     71.58 o 
  -3   6  -1     1071.62     1070.64     35.05 o 
  -2   6  -1      982.78      952.20     30.45 o 
  -1   6  -1      362.08      405.42     41.64 o 
   0   6  -1     1505.93     1531.80     47.19 o 
   1   6  -1      318.98      285.13     11.79 o 
   2   6  -1       43.71       51.35     12.42 o 
   3   6  -1      117.27      105.39     19.89 o 
   4   6  -1       64.99       71.06     19.89 o 
   5   6  -1      120.13      116.23     25.54 o 
   6   6  -1      169.68      149.69     31.68 o 
   7   6  -1       87.70       75.98     30.16 o 
  -7   7  -1       99.66       93.58     25.98 o 
  -6   7  -1       39.31       77.43     22.52 o 
  -5   7  -1      456.04      395.26     30.88 o 
  -4   7  -1      216.23      161.25     21.34 o 
  -3   7  -1     1254.70     1361.51     66.21 o 
  -2   7  -1      121.36      101.19     15.19 o 
  -1   7  -1     1152.62     1172.83     56.07 o 
   0   7  -1      137.45      107.57     12.39 o 
   1   7  -1     1052.15     1090.44     25.78 o 
   2   7  -1      222.99      189.59     22.58 o 
   3   7  -1      253.05      279.45     28.72 o 
   4   7  -1       15.05        6.57     17.71 o 
   5   7  -1      797.20      838.74     50.65 o 
   6   7  -1       15.55       29.11     24.02 o 
   7   7  -1      134.50      145.03     35.07 o 
  -6   8  -1      170.12      169.97     27.72 o 
  -5   8  -1      195.55      242.22     27.87 o 
  -4   8  -1      415.98      383.60     28.83 o 
  -3   8  -1      274.69      251.92     36.49 o 
  -2   8  -1      848.61      856.16     51.63 o 
  -1   8  -1      428.43      456.16     23.08 o 
   0   8  -1      518.11      559.35     22.89 o 
   1   8  -1      389.71      381.97     18.39 o 
   2   8  -1      301.18      337.50     30.72 o 
   3   8  -1       45.04       42.82     18.45 o 
   4   8  -1       60.24       58.05     21.58 o 
   5   8  -1      173.85      175.19     31.24 o 
   6   8  -1      339.36      394.33     44.56 o 
   7   8  -1       19.46       54.35     29.68 o 
  -6   9  -1      173.77      153.86     28.56 o 
  -5   9  -1       75.65       80.02     22.70 o 
  -4   9  -1      446.12      463.02     32.57 o 
  -3   9  -1       35.24       38.87     16.49 o 
  -2   9  -1     1008.07     1057.29     37.54 o 
  -1   9  -1       45.14       36.39     14.62 o 
   0   9  -1     3025.36     3009.38     54.05 o 
   1   9  -1      542.51      522.75     30.26 o 
   2   9  -1      607.95      609.61     28.16 o 
   3   9  -1       24.81       27.54     18.75 o 
   4   9  -1      184.27      236.07     31.85 o 
   5   9  -1        4.83        0.30     21.28 o 
   6   9  -1      210.51      225.01     38.51 o 
   7   9  -1       34.03       41.38     32.29 o 
  -6  10  -1      179.47      163.10     34.68 o 
  -5  10  -1       94.91      101.01     24.88 o 
  -4  10  -1      105.34      110.78     22.28 o 
  -3  10  -1      634.62      574.18     33.28 o 
  -2  10  -1      220.76      251.15     24.30 o 
  -1  10  -1      341.69      357.05     61.31 o 
   0  10  -1       81.18       87.94     14.50 o 
   1  10  -1      174.83      193.55     27.54 o 
   2  10  -1      139.48      209.78     29.46 o 
   3  10  -1      218.89      232.45     32.46 o 
   4  10  -1      471.92      405.03     41.21 o 
   5  10  -1       44.13       -5.09     21.58 o 
   6  10  -1       66.28       24.67     27.81 o 
  -5  11  -1      103.21      134.95     26.78 o 
  -4  11  -1       73.44       24.25     20.13 o 
  -3  11  -1      562.93      586.31     35.89 o 
  -2  11  -1      200.89      167.60     21.94 o 
  -1  11  -1      865.10      869.79     35.25 o 
   0  11  -1      563.54      568.28     28.21 o 
   1  11  -1      422.68      540.63     42.34 o 
   2  11  -1      272.07      278.80     34.03 o 
   3  11  -1      565.61      575.66     33.43 o 
   4  11  -1       91.91       77.93     28.85 o 
   5  11  -1       36.94       12.40     25.24 o 
   6  11  -1       60.78       27.33     27.72 o 
  -5  12  -1        6.34        1.94     21.32 o 
  -4  12  -1      217.15      238.40     30.48 o 
  -3  12  -1        7.52        2.20     22.91 o 
  -2  12  -1      570.57      640.36     35.26 o 
  -1  12  -1        5.62       -0.02     13.76 o 
   0  12  -1      506.83      506.86     44.21 o 
   1  12  -1      106.56      109.87     27.07 o 
   2  12  -1      571.64      622.74     47.82 o 
   3  12  -1        1.83      -23.02     19.36 o 
   4  12  -1      154.83      136.46     33.33 o 
   5  12  -1        5.11      -17.62     23.98 o 
  -4  13  -1       78.04       62.78     27.07 o 
  -3  13  -1      139.39      112.50     23.90 o 
  -2  13  -1      286.24      312.83     49.61 o 
  -1  13  -1      133.70      157.61     32.07 o 
   0  13  -1      433.65      558.34     48.17 o 
   1  13  -1      361.22      406.86     42.56 o 
   2  13  -1      329.55      346.51     41.99 o 
   3  13  -1      103.14      141.94     33.03 o 
   4  13  -1      153.76      171.90     26.38 o 
  -3  14  -1      161.40      140.28     33.07 o 
  -2  14  -1        4.34       66.01     30.46 o 
  -1  14  -1      350.12      387.50     45.17 o 
   0  14  -1       32.45       34.55     22.89 o 
   1  14  -1      477.15      526.83     49.00 o 
   2  14  -1      129.08      227.84     39.34 o 
   3  14  -1       51.91       54.96     29.11 o 
  -2  15  -1       38.57       15.62     29.29 o 
  -1  15  -1       19.54       20.84     25.89 o 
   0  15  -1       53.58       53.35     28.33 o 
   1  15  -1       96.41      141.81     35.25 o 
   2  15  -1       34.47       36.73     28.81 o 
  -6   0   0      252.87      271.57     31.59 o 
  -4   0   0     1165.63     1048.70     40.16 o 
  -2   0   0     2432.82     2365.29     34.22 o 
   8   0   0       58.41       15.75     29.42 o 
  -8   1   0       49.35       41.03     27.41 o 
  -7   1   0       16.39       40.25     21.76 o 
  -6   1   0      293.81      285.25     42.34 o 
  -5   1   0      570.33      597.69     21.75 o 
  -4   1   0      630.62      623.84     37.16 o 
  -3   1   0      129.79      104.02      9.87 o 
  -2   1   0      385.35      425.84      9.54 o 
  -1   1   0     2032.27     2176.71     20.55 o 
   0   1   0     1820.16       -0.19      2.18 o 
   1   1   0     2013.75     2175.51     19.75 o 
   5   1   0      566.97      605.37     38.95 o 
   6   1   0      287.88      347.81     37.64 o 
   7   1   0       18.73       40.03     26.37 o 
   8   1   0       44.99       61.92     23.14 o 
  -8   2   0       40.01       13.97     24.67 o 
  -7   2   0      107.34       89.90     26.89 o 
  -6   2   0      126.22      122.60     16.69 o 
  -5   2   0      626.18      603.23     27.24 o 
  -4   2   0       43.26       33.01      9.50 o 
  -3   2   0     1901.00     1924.84     28.59 o 
  -2   2   0     1757.13     1768.10     25.60 o 
  -1   2   0     7373.66     7650.25     70.83 o 
   0   2   0     1659.89     1765.04     21.99 o 
   1   2   0     7349.42     7881.88    107.35 o 
   2   2   0     1759.76     1762.93     25.68 o 
   3   2   0     1907.25     1945.66     31.86 o 
   4   2   0       41.35       63.36     11.21 o 
   5   2   0      638.61      615.96     23.86 o 
   6   2   0      123.64      107.66     26.98 o 
   7   2   0      105.87      134.02     34.03 o 
   8   2   0       41.47       29.37     29.50 o 
  -8   3   0      251.61      299.82     43.78 o 
  -7   3   0       22.92       44.09     19.93 o 
  -6   3   0       54.29       57.64     18.16 o 
  -5   3   0      198.59      179.98     20.72 o 
  -4   3   0      892.03      933.49     22.75 o 
  -3   3   0       75.72       66.31      5.74 o 
  -2   3   0     4030.15     4042.49     43.46 o 
  -1   3   0       72.04       78.15     18.99 o 
   0   3   0      153.86      167.02      9.17 o 
   1   3   0       78.13       71.02     11.71 o 
   2   3   0     4054.59     4219.22     78.07 o 
   3   3   0       77.29       77.63      7.89 o 
   4   3   0      890.04      918.80     22.94 o 
   5   3   0      207.05      190.85     28.68 o 
   6   3   0       53.39       74.80     25.46 o 
   7   3   0       21.91       27.46     24.80 o 
   8   3   0      262.97      244.68     44.99 o 
  -8   4   0      183.89      170.24     81.50 o 
  -7   4   0       24.43       52.19     19.91 o 
  -6   4   0      256.38      297.54     26.98 o 
  -5   4   0      223.42      254.43     22.69 o 
  -4   4   0      507.60      552.13     26.75 o 
  -3   4   0      513.68      490.35     44.21 o 
  -2   4   0     6467.00     6935.56     59.83 o 
  -1   4   0      437.98      427.97     20.04 o 
   0   4   0       92.79       90.49     10.84 o 
   1   4   0      429.61      385.02     22.15 o 
   2   4   0     6479.65     7159.15    117.27 o 
   3   4   0      523.61      471.05     29.94 o 
   4   4   0      506.76      574.13     36.60 o 
   5   4   0      214.94      219.40     30.07 o 
   6   4   0      248.65      291.07     37.55 o 
   7   4   0       25.28       36.47     25.50 o 
   8   4   0      184.51      155.91     40.03 o 
  -7   5   0      183.13      217.08     27.94 o 
  -6   5   0        8.39       -9.97     15.12 o 
  -5   5   0      141.31      103.28     22.71 o 
  -4   5   0      783.43      756.23     31.02 o 
  -3   5   0     1442.05     1480.96     37.54 o 
  -2   5   0      309.57      314.38     10.88 o 
  -1   5   0     3580.83     3820.91     52.62 o 
   0   5   0       20.41       11.23      6.83 o 
   1   5   0     3572.02     3682.68     73.58 o 
   2   5   0      311.55      325.84     25.19 o 
   3   5   0     1473.46     1413.14     51.17 o 
   4   5   0      773.97      707.98     41.12 o 
   5   5   0      155.22      118.01     24.50 o 
   6   5   0        8.08        2.39     20.36 o 
   7   5   0      190.72      167.23     35.51 o 
  -7   6   0       82.47       88.50     24.05 o 
  -6   6   0       81.64       83.79     20.97 o 
  -5   6   0     1303.31     1356.44     46.33 o 
  -4   6   0      439.78      448.48     52.41 o 
  -3   6   0      802.38      912.79     31.81 o 
  -2   6   0       90.00      127.06      9.35 o 
  -1   6   0     1283.37     1301.06     42.56 o 
   0   6   0     1520.93     1525.42     29.68 o 
   1   6   0     1270.04     1319.01     44.69 o 
   2   6   0       82.05       82.03     17.28 o 
   3   6   0      805.45      896.23     42.91 o 
   4   6   0      448.90      482.27     36.73 o 
   5   6   0     1277.15     1221.59     59.35 o 
   6   6   0       83.41       67.45     26.41 o 
   7   6   0       85.85       89.60     31.16 o 
  -7   7   0       35.30       15.28     20.23 o 
  -6   7   0      133.32      165.30     37.51 o 
  -5   7   0      112.28      104.20     20.44 o 
  -4   7   0      759.56      785.27     35.62 o 
  -3   7   0       33.51       19.42     21.78 o 
  -2   7   0      477.86      472.41     18.84 o 
  -1   7   0      139.01      145.70     14.15 o 
   0   7   0     5424.51     5341.09     67.43 o 
   1   7   0      138.81      141.97     13.55 o 
   2   7   0      460.08      426.36     30.55 o 
   3   7   0       33.42       65.62     18.54 o 
   4   7   0      782.42      842.49     47.43 o 
   5   7   0      112.28      182.50     30.85 o 
   6   7   0      137.89      156.13     33.90 o 
   7   7   0       35.37       53.39     29.02 o 
  -7   8   0       14.50       -0.26     20.68 o 
  -6   8   0       47.09       42.70     20.20 o 
  -5   8   0      578.66      517.26     94.75 o 
  -4   8   0      124.71      125.93     28.13 o 
  -3   8   0      278.27      289.15     23.20 o 
  -2   8   0      513.70      468.55     25.13 o 
  -1   8   0     1734.44     1750.83     39.99 o 
   0   8   0     2976.05     3018.51     49.77 o 
   1   8   0     1739.97     1774.66     28.97 o 
   2   8   0      500.76      439.50     33.03 o 
   3   8   0      270.46      257.91     30.24 o 
   4   8   0      125.63      126.32     26.46 o 
   5   8   0      577.43      587.32     46.08 o 
   6   8   0       45.94       71.58     30.29 o 
   7   8   0       11.57       55.26     32.07 o 
  -6   9   0       11.54       20.20     20.83 o 
  -5   9   0      390.48      366.70     40.45 o 
  -4   9   0        9.06        4.87     15.13 o 
  -3   9   0      167.91      231.43     23.38 o 
  -2   9   0       75.30       79.30     15.63 o 
  -1   9   0     1843.61     1930.35     51.50 o 
   0   9   0      877.87      905.68     28.87 o 
   1   9   0     1842.39     1890.71     64.36 o 
   2   9   0       77.68       93.03     22.15 o 
   3   9   0      159.84      244.16     30.76 o 
   4   9   0        9.18       -9.49     17.49 o 
   5   9   0      394.26      400.38     43.91 o 
   6   9   0       12.06       16.88     26.54 o 
  -6  10   0       23.17       -9.53     21.34 o 
  -5  10   0       36.58       41.96     21.39 o 
  -4  10   0      453.55      425.58     33.33 o 
  -3  10   0      570.83      524.31     74.15 o 
  -2  10   0      598.29      677.68     55.92 o 
  -1  10   0      335.97      376.94     24.13 o 
   0  10   0      386.22      493.92     25.07 o 
   1  10   0      344.45      282.37     31.77 o 
   2  10   0      604.25      664.36     31.46 o 
   3  10   0      560.79      541.32     42.08 o 
   4  10   0      459.26      446.68     43.04 o 
   5  10   0       38.08       48.21     26.72 o 
   6  10   0       21.49       48.91     30.59 o 
  -5  11   0       19.08       14.08     20.94 o 
  -4  11   0      139.06      163.46     25.30 o 
  -3  11   0      406.85      419.17     31.21 o 
  -2  11   0      368.36      420.45     28.66 o 
  -1  11   0      190.15      189.49     35.36 o 
   0  11   0        2.17       17.49     18.97 o 
   1  11   0      182.77      172.67     28.20 o 
   2  11   0      372.11      367.92     39.47 o 
   3  11   0      410.62      345.77     39.55 o 
   4  11   0      139.26      176.97     33.59 o 
   5  11   0       18.37       16.93     25.02 o 
  -5  12   0       64.93       13.96     21.94 o 
  -4  12   0       66.06       70.02     22.26 o 
  -3  12   0      462.92      450.98     32.94 o 
  -2  12   0       66.60      108.35     19.95 o 
  -1  12   0      484.77      554.07     45.95 o 
   0  12   0       28.11       12.18     18.58 o 
   1  12   0      477.60      584.84     46.91 o 
   2  12   0       65.96       46.17     23.32 o 
   3  12   0      476.20      476.29     37.23 o 
   4  12   0       64.00       83.33     30.76 o 
   5  12   0       64.39       47.21     30.37 o 
  -4  13   0      143.33      129.50     27.29 o 
  -3  13   0      185.02      201.83     28.26 o 
  -2  13   0      123.54      156.54     23.82 o 
  -1  13   0      391.87      423.44     43.82 o 
   0  13   0      130.76      124.58     29.37 o 
   1  13   0      388.32      469.96     45.69 o 
   2  13   0      126.76      189.98     34.38 o 
   3  13   0      182.71      166.83     35.16 o 
   4  13   0      147.20      165.88     37.77 o 
  -3  14   0       55.00       38.80     29.68 o 
  -2  14   0      202.27      276.23     41.90 o 
  -1  14   0       22.87       39.25     25.24 o 
   0  14   0      589.41      687.05     53.78 o 
   1  14   0       22.74       47.87     26.41 o 
   2  14   0      197.26      248.77     39.55 o 
   3  14   0       54.86       67.10     30.37 o 
  -2  15   0      116.19      166.83     38.51 o 
  -1  15   0       63.33      123.10     35.03 o 
   0  15   0      118.81      134.42     35.07 o 
   1  15   0       69.58       89.29     31.77 o 
   2  15   0      117.46      111.70     35.07 o 
  -7   0   1      139.39      110.83     26.50 o 
  -5   0   1     1495.97     1618.05     55.92 o 
  -3   0   1      819.61      919.79     28.66 o 
  -1   0   1     8545.92     8859.47     77.99 o 
   7   0   1      324.82      313.96     42.73 o 
  -8   1   1      140.63      136.94     32.72 o 
  -7   1   1      220.48      201.89     21.72 o 
  -6   1   1      253.95      300.36     22.13 o 
  -5   1   1      634.51      666.51     25.96 o 
  -4   1   1      110.28      132.18      8.82 o 
  -3   1   1      262.08      275.92     11.19 o 
  -2   1   1      105.29      104.60      5.33 o 
  -1   1   1      167.35      162.45      5.21 o 
   0   1   1     4571.46     3578.98   1056.19 o 
   1   1   1     5823.38     5749.71     84.59 o 
   6   1   1      207.94      218.01     33.98 o 
   7   1   1       82.96       43.30     27.72 o 
   8   1   1       60.34       68.41     24.21 o 
  -8   2   1      104.57      111.18     31.77 o 
  -7   2   1       49.06       62.49     25.19 o 
  -6   2   1      260.68      285.46     45.31 o 
  -5   2   1      143.68      158.87     13.44 o 
  -4   2   1      217.44      225.29     10.33 o 
  -3   2   1      275.19      288.86      9.74 o 
  -2   2   1     1056.04     1098.76     17.59 o 
  -1   2   1      369.98      352.32      7.95 o 
   0   2   1       31.54       27.42      8.64 o 
   1   2   1      549.96      547.81     22.15 o 
   2   2   1     5081.98     5487.45     93.64 o 
   3   2   1      733.83      709.03     34.59 o 
   4   2   1      963.28      973.07     45.12 o 
   5   2   1      227.23      253.08     31.46 o 
   6   2   1      424.90      337.33     39.29 o 
   7   2   1       20.83       36.55     30.20 o 
   8   2   1      152.49      129.80     38.82 o 
  -8   3   1       36.98       23.93     26.98 o 
  -7   3   1      485.08      490.87    128.43 o 
  -6   3   1        4.76       -2.43     13.48 o 
  -5   3   1       96.49       97.37     17.02 o 
  -4   3   1      292.90      301.61     16.35 o 
  -3   3   1     2285.39     2330.75     66.12 o 
  -2   3   1     1088.14     1158.31     18.52 o 
  -1   3   1     3581.58     3548.31     34.46 o 
   0   3   1        9.83       13.94      5.09 o 
   1   3   1      869.41      862.94     29.68 o 
   2   3   1     1264.96     1297.56     41.47 o 
   3   3   1     2677.63     2898.51     72.28 o 
   4   3   1       47.51       24.72     15.19 o 
   5   3   1      301.60      312.74     34.29 o 
   6   3   1       82.91       75.32     26.20 o 
   7   3   1      128.29      112.53     31.90 o 
  -8   4   1       31.16       26.70     22.01 o 
  -7   4   1      359.36      377.06     66.88 o 
  -6   4   1       39.66       25.16     16.62 o 
  -5   4   1      572.05      599.81     29.21 o 
  -4   4   1      144.89      149.98     14.86 o 
  -3   4   1     1367.79     1468.12     56.26 o 
  -2   4   1     1152.92     1074.40     19.09 o 
  -1   4   1     3990.58     3940.77     49.80 o 
   0   4   1      697.16      696.69     16.97 o 
   1   4   1     7338.44     7633.55    117.58 o 
   2   4   1      850.21      936.48     36.81 o 
   3   4   1     2556.89     2851.08     73.19 o 
   4   4   1      522.00      478.09     35.55 o 
   5   4   1       68.92       59.35     21.76 o 
   6   4   1      122.64       75.50     26.85 o 
   7   4   1      139.27      156.39     35.20 o 
  -8   5   1      291.40      261.07     31.69 o 
  -7   5   1       67.33       38.42     22.08 o 
  -6   5   1      448.43      483.36     66.73 o 
  -5   5   1      672.80      662.41     32.40 o 
  -4   5   1      379.57      370.10     14.22 o 
  -3   5   1      185.19      203.29     10.73 o 
  -2   5   1     5189.35     5599.77     54.67 o 
  -1   5   1      212.43      209.14     13.30 o 
   0   5   1     1984.26     1909.22     26.08 o 
   1   5   1      317.05      346.94     23.54 o 
   2   5   1     2590.42     2723.49     68.06 o 
   3   5   1       99.17       92.08     18.71 o 
   4   5   1      182.00      183.24     26.20 o 
   5   5   1      777.32      814.03     49.35 o 
   6   5   1      279.49      280.89     37.60 o 
   7   5   1        3.12      -19.41     21.37 o 
  -7   6   1       93.80       79.27     36.60 o 
  -6   6   1      162.60      210.21     25.06 o 
  -5   6   1      124.01      118.86     19.82 o 
  -4   6   1       57.49       62.96     15.00 o 
  -3   6   1      116.58      103.94     10.59 o 
  -2   6   1       36.66       58.31      7.69 o 
  -1   6   1      305.80      262.20     15.65 o 
   0   6   1     1508.59     1559.97     29.60 o 
   1   6   1      367.20      340.37     24.54 o 
   2   6   1      998.27     1036.47     43.25 o 
   3   6   1     1065.93     1003.84     47.00 o 
   4   6   1     1826.71     1878.05     68.97 o 
   5   6   1      183.26      126.89     27.37 o 
   6   6   1      118.42       66.88     27.46 o 
   7   6   1      129.60       80.50     32.11 o 
  -7   7   1      139.99      129.29     39.12 o 
  -6   7   1       15.53        3.41     16.85 o 
  -5   7   1      785.48      741.05     49.95 o 
  -4   7   1       14.98        2.72     12.80 o 
  -3   7   1      251.23      252.03     13.09 o 
  -2   7   1      223.11      228.05     12.82 o 
  -1   7   1     1061.19     1065.62     29.09 o 
   0   7   1      137.61      122.96     11.76 o 
   1   7   1     1159.16     1173.54     45.91 o 
   2   7   1      121.52      108.00     20.02 o 
   3   7   1     1251.57     1318.84     55.66 o 
   4   7   1      216.41      173.28     28.37 o 
   5   7   1      463.80      480.14     44.17 o 
   6   7   1       39.22       13.32     23.02 o 
   7   7   1       99.12      117.84     37.51 o 
  -7   8   1       16.68       24.50     26.94 o 
  -6   8   1      344.57      350.10     33.09 o 
  -5   8   1      168.75      169.79     23.40 o 
  -4   8   1       64.43       86.33     17.95 o 
  -3   8   1       39.94       21.19      7.77 o 
  -2   8   1      290.86      290.33     26.77 o 
  -1   8   1      403.50      437.98     21.81 o 
   0   8   1      523.01      558.57     21.59 o 
   1   8   1      431.43      451.54     16.98 o 
   2   8   1      855.56      912.11     45.04 o 
   3   8   1      274.95      335.93     34.12 o 
   4   8   1      411.21      418.09     40.12 o 
   5   8   1      194.27      182.59     32.94 o 
   6   8   1      175.32      154.91     35.73 o 
  -7   9   1       32.74       31.00     23.57 o 
  -6   9   1      207.57      222.51     36.60 o 
  -5   9   1        4.57        5.58     16.31 o 
  -4   9   1      178.35      225.85     65.60 o 
  -3   9   1       23.32       38.42     15.21 o 
  -2   9   1      601.65      577.63     20.49 o 
  -1   9   1      536.27      539.50     30.48 o 
   0   9   1     3023.50     3084.43     51.78 o 
   1   9   1       46.16       65.45     13.67 o 
   2   9   1     1005.27     1089.34     51.96 o 
   3   9   1       37.07       30.68     19.49 o 
   4   9   1      441.35      390.06     40.77 o 
   5   9   1       75.91       87.38     29.37 o 
   6   9   1      181.77      175.71     37.73 o 
  -6  10   1       68.69       65.04     23.79 o 
  -5  10   1       40.01       -5.32     18.58 o 
  -4  10   1      479.14      444.04     32.08 o 
  -3  10   1      225.63      201.96     22.82 o 
  -2  10   1      139.03      180.07     14.56 o 
  -1  10   1      182.85      194.14     18.60 o 
   0  10   1       85.58       89.68     22.76 o 
   1  10   1      344.98      363.39     35.29 o 
   2  10   1      216.63      240.68     31.55 o 
   3  10   1      638.66      601.76     44.38 o 
   4  10   1       99.99      155.30     31.90 o 
   5  10   1       95.82      103.00     31.46 o 
   6  10   1      175.08      191.03     40.03 o 
  -6  11   1       64.08       35.76     24.18 o 
  -5  11   1       33.22       43.05     21.92 o 
  -4  11   1       91.80       54.95     22.85 o 
  -3  11   1      562.83      570.79     34.23 o 
  -2  11   1      270.09      275.56     28.44 o 
  -1  11   1      416.45      401.26     46.45 o 
   0  11   1      553.19      561.77     43.04 o 
   1  11   1      861.28      927.17     52.44 o 
   2  11   1      200.72      221.53     22.80 o 
   3  11   1      561.85      555.55     48.26 o 
   4  11   1       75.86       93.03     28.81 o 
   5  11   1      106.20      138.90     35.20 o 
  -5  12   1        5.73       14.80     20.36 o 
  -4  12   1      154.47      130.02     24.74 o 
  -3  12   1        1.46      -13.85     16.01 o 
  -2  12   1      579.22      565.53     33.08 o 
  -1  12   1      110.00       84.64     26.07 o 
   0  12   1      506.11      481.36     42.99 o 
   1  12   1        5.70       -6.14     18.28 o 
   2  12   1      570.34      570.91     49.22 o 
   3  12   1        8.37       25.28     22.71 o 
   4  12   1      214.63      173.97     37.03 o 
   5  12   1        5.79       18.62     27.37 o 
  -4  13   1      151.64      168.06     27.52 o 
  -3  13   1      103.50      127.12     23.88 o 
  -2  13   1      332.99      449.16     45.99 o 
  -1  13   1      351.23      300.82     39.16 o 
   0  13   1      434.37      492.89     46.04 o 
   1  13   1      131.51      147.56     31.33 o 
   2  13   1      280.94      315.13     41.77 o 
   3  13   1      135.30      161.72     26.01 o 
   4  13   1       76.48       40.12     29.85 o 
  -3  14   1       51.44       80.24     33.20 o 
  -2  14   1      129.16      192.68     38.47 o 
  -1  14   1      470.81      530.09     49.91 o 
   0  14   1       32.51       48.30     24.19 o 
   1  14   1      356.75      460.47     48.52 o 
   2  14   1        4.37       -6.14     21.97 o 
   3  14   1      163.11      156.48     37.90 o 
  -2  15   1       29.79       14.23     27.07 o 
  -1  15   1      103.15      108.26     33.20 o 
   0  15   1       53.62       50.48     28.11 o 
   1  15   1       21.39       40.99     27.89 o 
   2  15   1       38.52       57.22     31.42 o 
  -8   0   2      337.34      359.17     42.08 o 
  -6   0   2      917.56      940.65     46.82 o 
  -4   0   2      335.09      295.83     16.58 o 
  -2   0   2     2912.10     2952.38     36.66 o 
   0   0   2    11645.87    11401.52    139.81 o 
  -8   1   2       82.85       67.32     29.02 o 
  -7   1   2       94.90       84.11     27.26 o 
  -6   1   2      231.71      247.35     31.72 o 
  -5   1   2      800.33      820.82     20.06 o 
  -4   1   2     2172.75     2250.30     26.84 o 
  -3   1   2      583.06      538.27     12.80 o 
  -2   1   2     1276.82     1253.04     16.62 o 
  -1   1   2     3154.78     3168.62     28.69 o 
   0   1   2      299.25      298.25     12.06 o 
   1   1   2      667.88      631.70     17.23 o 
   6   1   2      217.75      213.96     34.25 o 
   7   1   2      196.49      194.60     39.90 o 
  -8   2   2       51.59       40.16     26.15 o 
  -7   2   2      278.42      251.43     35.20 o 
  -6   2   2      251.07      253.23     22.80 o 
  -5   2   2      604.56      563.54     19.67 o 
  -4   2   2      112.42      106.29      9.81 o 
  -3   2   2      406.27      390.95     19.92 o 
  -2   2   2      218.87      237.57      8.67 o 
  -1   2   2      834.46      858.22     19.69 o 
   0   2   2      650.80      628.21     13.59 o 
   1   2   2     1619.38     1645.45     47.71 o 
   2   2   2      714.02      699.12     14.46 o 
   3   2   2     2084.06     2174.25     61.57 o 
   4   2   2       54.47       38.29     17.28 o 
   5   2   2      833.46      919.16     51.56 o 
   6   2   2      116.38      120.88     30.33 o 
   7   2   2      196.42      157.78     38.51 o 
  -8   3   2      354.63      426.66     47.82 o 
  -7   3   2       19.62       16.77     16.89 o 
  -6   3   2      282.03      311.14     27.59 o 
  -5   3   2       31.43       41.36      9.28 o 
  -4   3   2      774.40      711.65     19.52 o 
  -3   3   2        6.93       12.09      5.05 o 
  -2   3   2       93.38      106.14      6.72 o 
  -1   3   2      766.62      782.51     13.39 o 
   0   3   2      642.18      744.32     21.28 o 
   1   3   2     1530.90     1555.21     21.90 o 
   2   3   2     3767.26     3959.44     80.98 o 
   3   3   2     1673.71     1788.49     57.70 o 
   4   3   2      763.33      873.51     47.60 o 
   5   3   2       99.16      102.17     26.46 o 
   7   3   2      147.63      147.25     36.51 o 
  -8   4   2      363.31      381.84     86.86 o 
  -7   4   2      316.91      306.56     44.45 o 
  -6   4   2      155.44      153.58     21.11 o 
  -5   4   2      226.28      220.40     13.93 o 
  -4   4   2      786.35      717.55     20.41 o 
  -3   4   2      370.06      373.64     13.66 o 
  -2   4   2     1574.69     1728.47     25.88 o 
  -1   4   2      102.76      110.50     10.27 o 
   0   4   2      925.15      936.22     30.29 o 
   1   4   2      850.74      828.26     32.59 o 
   2   4   2     2155.47     2173.21     59.14 o 
   3   4   2       76.12       75.76     18.19 o 
   4   4   2      230.28      232.93     28.63 o 
   5   4   2      334.75      348.64     37.25 o 
   6   4   2      752.27      803.80     56.22 o 
   7   4   2       14.80       -8.14     25.19 o 
  -8   5   2       33.68       18.60     21.03 o 
  -7   5   2      591.67      594.13     54.68 o 
  -6   5   2      536.53      544.24     49.15 o 
  -5   5   2       32.68       33.29     14.23 o 
  -4   5   2      165.79      167.22     17.87 o 
  -3   5   2      426.98      428.74     18.44 o 
  -2   5   2      240.31      255.20     11.81 o 
  -1   5   2      198.02      204.64     15.53 o 
   0   5   2       67.22       70.67     13.10 o 
   1   5   2     5504.52     5889.13    104.61 o 
   2   5   2      317.29      348.51     27.81 o 
   3   5   2      924.22      853.19     42.82 o 
   4   5   2      829.76      773.73     45.21 o 
   6   5   2       49.50        5.61     22.85 o 
   7   5   2      284.70      232.67     41.38 o 
  -8   6   2      114.84      118.15     26.66 o 
  -7   6   2      297.90      323.75     52.72 o 
  -6   6   2       45.83       54.96     18.75 o 
  -5   6   2      653.48      708.18     66.88 o 
  -4   6   2      373.65      390.44     16.72 o 
  -3   6   2      402.32      365.95     20.50 o 
  -2   6   2       87.93       96.91      9.37 o 
  -1   6   2      725.55      736.79     23.05 o 
   0   6   2      175.38      182.18     13.97 o 
   1   6   2       68.07       86.46     16.45 o 
   2   6   2      219.52      212.66     23.80 o 
   3   6   2      256.27      306.30     30.76 o 
   4   6   2      851.02      905.02     50.09 o 
   5   6   2      481.12      500.81     44.99 o 
   6   6   2      128.85      193.51     35.38 o 
   7   6   2       78.73       79.37     33.46 o 
  -7   7   2       15.73      -15.68     21.71 o 
  -6   7   2      307.38      327.64     29.75 o 
  -5   7   2      436.82      436.03     65.38 o 
  -4   7   2      420.94      437.46     26.92 o 
  -3   7   2       20.44       20.94      7.62 o 
  -2   7   2      362.02      336.51     15.22 o 
  -1   7   2        4.89        6.77     12.68 o 
   0   7   2     1235.31     1193.43     23.58 o 
   1   7   2       85.67       82.94     17.49 o 
   2   7   2      688.68      703.85     40.03 o 
   3   7   2      157.73      151.87     24.46 o 
   4   7   2     1768.09     1725.44     70.49 o 
   5   7   2       88.90       83.94     27.07 o 
   6   7   2      232.78      156.78     36.03 o 
  -7   8   2       44.99       57.76     23.86 o 
  -6   8   2      151.02      148.02     27.54 o 
  -5   8   2      778.88      814.16     61.09 o 
  -4   8   2       77.26       46.37     15.76 o 
  -3   8   2      337.92      334.96     16.44 o 
  -2   8   2      242.11      228.10     14.39 o 
  -1   8   2      910.32      870.97     28.03 o 
   0   8   2      262.71      275.66     38.99 o 
   1   8   2      295.83      314.96     29.76 o 
   2   8   2      121.55      152.61     24.76 o 
   3   8   2      676.05      629.70     43.47 o 
   4   8   2      398.27      465.43     41.64 o 
   5   8   2      271.41      265.79     38.34 o 
   6   8   2        5.36       21.45     24.85 o 
  -7   9   2      119.20      134.34     28.08 o 
  -6   9   2      121.75      100.30     23.72 o 
  -5   9   2      688.89      671.04     52.57 o 
  -4   9   2       18.40       42.21     16.65 o 
  -3   9   2      234.70      251.71     15.97 o 
  -2   9   2       74.23       75.82     11.24 o 
  -1   9   2     2121.58     2118.15     45.09 o 
   0   9   2      300.95      322.41     24.89 o 
   1   9   2      727.92      777.26     43.30 o 
   2   9   2       80.36       80.33     21.24 o 
   3   9   2      457.31      460.65     41.77 o 
   4   9   2        7.97        1.17     19.23 o 
   5   9   2      155.83      170.84     35.16 o 
   6   9   2       71.91       62.31     30.24 o 
  -6  10   2       62.69       54.48     23.40 o 
  -5  10   2       93.30       63.86     26.44 o 
  -4  10   2      444.27      400.76     87.09 o 
  -3  10   2        1.54       -9.65     13.27 o 
  -2  10   2       90.85       93.90     12.23 o 
  -1  10   2      288.09      283.73     21.01 o 
   0  10   2      310.63      307.47     32.68 o 
   1  10   2      492.29      486.89     27.48 o 
   2  10   2      668.78      576.96     42.86 o 
   3  10   2      822.85      750.41     49.48 o 
   4  10   2      177.72      238.07     37.07 o 
   5  10   2       54.81       61.05     29.33 o 
  -6  11   2       87.51       69.25     25.10 o 
  -5  11   2        5.83        5.03     18.54 o 
  -4  11   2      316.89      318.08     57.33 o 
  -3  11   2      237.84      260.05     25.63 o 
  -2  11   2      159.96      200.82     33.42 o 
  -1  11   2      370.11      330.62     35.64 o 
   0  11   2      606.95      545.59     41.99 o 
   1  11   2      403.77      411.04     39.90 o 
   2  11   2      939.98      900.62     54.05 o 
   3  11   2      105.10      104.48     29.02 o 
   4  11   2      165.88      152.30     32.68 o 
   5  11   2      178.90      185.02     38.95 o 
  -5  12   2       78.20       68.79     22.86 o 
  -4  12   2       26.36       22.15     18.51 o 
  -3  12   2      387.90      446.00     32.11 o 
  -2  12   2       11.84      -16.39     13.20 o 
  -1  12   2      202.78      230.80     34.29 o 
   0  12   2       59.71       83.20     25.76 o 
   1  12   2      669.78      694.28     49.78 o 
   2  12   2       57.72       60.87     18.19 o 
   3  12   2      203.70      222.10     37.07 o 
   4  12   2       21.60       23.85     24.06 o 
  -4  13   2       35.61       60.24     22.67 o 
  -3  13   2      211.43      254.28     28.09 o 
  -2  13   2       88.79       86.99     29.42 o 
  -1  13   2      237.53      198.25     35.68 o 
   0  13   2      103.57      136.94     30.29 o 
   1  13   2      324.09      338.98     41.12 o 
   2  13   2       63.69       73.63     29.11 o 
   3  13   2      162.60      180.24     36.99 o 
   4  13   2       50.66       36.03     28.50 o 
  -4  14   2       61.99       45.86     23.63 o 
  -3  14   2       10.75        2.87     25.98 o 
  -2  14   2      349.45      309.21     42.56 o 
  -1  14   2       15.43       22.02     25.85 o 
   0  14   2      370.95      359.47     43.95 o 
   1  14   2       77.22      124.89     32.24 o 
   2  14   2       83.57      123.15     34.03 o 
   3  14   2        2.94       -1.52     19.36 o 
  -2  15   2       56.91      101.56     34.59 o 
  -1  15   2      105.21       96.82     32.68 o 
   0  15   2      114.22      157.74     36.68 o 
   1  15   2        7.99       -7.18     26.50 o 
  -5   0   3     1132.14     1097.09     44.99 o 
  -3   0   3      889.39      886.57     33.38 o 
  -1   0   3    42586.36    43493.09    491.80 o 
   1   0   3      135.72      133.46     12.79 o 
   7   0   3      104.13      126.80     37.25 o 
  -7   1   3      452.81      446.20     42.73 o 
  -6   1   3      689.45      689.50     28.98 o 
  -5   1   3      589.88      602.05     17.80 o 
  -4   1   3       85.36       81.42      7.89 o 
  -3   1   3       34.44       28.66      6.01 o 
  -2   1   3      462.39      525.69     12.06 o 
  -1   1   3     1798.97     1942.42     49.91 o 
   0   1   3       53.21       64.78     10.25 o 
   1   1   3      716.49      726.78     22.24 o 
   2   1   3      371.57      344.37     17.19 o 
   5   1   3      694.93      633.22     45.47 o 
   6   1   3      151.33      206.52     35.51 o 
   7   1   3       14.72       18.49     29.29 o 
  -8   2   3      205.08      211.39     37.90 o 
  -7   2   3       59.86       79.20     26.33 o 
  -6   2   3      834.55      822.85     25.59 o 
  -5   2   3       15.70       21.29      7.32 o 
  -4   2   3     1850.60     1845.25     26.97 o 
  -3   2   3       95.53      105.05      7.43 o 
  -2   2   3     2975.76     2991.21     71.85 o 
  -1   2   3      411.32      436.36     11.96 o 
   0   2   3      636.69      609.34     19.79 o 
   1   2   3      748.58      698.20     79.41 o 
   2   2   3     1754.18     1788.36     30.94 o 
   3   2   3      295.81      276.59     13.26 o 
   4   2   3     1039.60     1123.33     52.74 o 
   5   2   3       37.32       73.93     24.76 o 
   6   2   3      407.02      444.72     47.17 o 
   7   2   3       60.26       92.95     35.20 o 
  -8   3   3       33.47       43.56     28.81 o 
  -7   3   3      276.23      284.06     41.75 o 
  -6   3   3       27.29       27.43     10.75 o 
  -5   3   3     1412.03     1370.86     66.68 o 
  -4   3   3      394.25      386.80     13.74 o 
  -3   3   3     1494.49     1410.45     21.88 o 
  -2   3   3      179.00      168.23      9.01 o 
  -1   3   3       39.78       47.46      6.24 o 
   0   3   3      492.09      495.51     14.43 o 
   1   3   3      441.13      396.65     14.60 o 
   2   3   3      147.27      139.25     18.49 o 
   3   3   3      939.33      957.28     46.43 o 
   4   3   3       42.40       52.44     20.50 o 
   5   3   3      129.31      154.26     31.20 o 
   6   3   3       59.71       37.73     24.76 o 
   7   3   3      381.45      367.83     49.87 o 
  -8   4   3       37.17       63.19     22.10 o 
  -7   4   3      470.23      459.16     47.17 o 
  -6   4   3      202.82      211.73     49.17 o 
  -5   4   3     1119.37     1082.69     44.74 o 
  -4   4   3      179.83      169.25     11.96 o 
  -3   4   3     3473.42     3390.75     59.65 o 
  -2   4   3       59.23       56.26      6.60 o 
  -1   4   3      347.58      375.94     12.66 o 
   0   4   3      365.28      335.83     13.04 o 
   1   4   3     1579.35     1719.96     26.78 o 
   2   4   3       16.33        6.18     10.40 o 
   3   4   3      292.77      339.63     30.94 o 
   4   4   3      211.76      173.01     27.28 o 
   5   4   3      360.40      258.09     35.33 o 
   6   4   3       74.58       78.85     29.15 o 
   7   4   3      464.49      397.46     51.26 o 
  -8   5   3      226.01      249.25     63.12 o 
  -7   5   3       17.63       37.30     18.47 o 
  -6   5   3      810.41      780.36     68.30 o 
  -5   5   3      182.05      193.08     14.58 o 
  -4   5   3      965.64      926.41     23.48 o 
  -3   5   3      396.90      408.81     15.76 o 
  -2   5   3     1539.87     1546.72     23.34 o 
  -1   5   3       44.71       59.55      7.54 o 
   0   5   3     1236.85     1251.83     34.03 o 
   1   5   3      133.95      157.39     18.54 o 
   2   5   3      139.77      154.00     21.32 o 
   3   5   3      335.71      347.51     31.64 o 
   4   5   3       92.96      107.22     24.67 o 
   5   5   3       10.88        5.05     19.36 o 
   6   5   3      345.65      343.07     44.56 o 
   7   5   3       54.38       30.33     29.20 o 
  -8   6   3       87.86       86.42     24.46 o 
  -7   6   3      149.45      175.32     25.25 o 
  -6   6   3     1113.69     1140.10     43.47 o 
  -5   6   3      295.31      297.39     24.14 o 
  -4   6   3      355.87      381.23     17.29 o 
  -3   6   3      308.72      339.06     15.38 o 
  -2   6   3      125.91      139.22     10.71 o 
  -1   6   3      621.01      611.98     22.00 o 
   0   6   3      377.05      339.89     24.63 o 
   1   6   3      378.64      392.89     28.07 o 
   2   6   3      374.80      379.80     31.20 o 
   3   6   3      417.52      412.56     35.81 o 
   4   6   3     1671.31     1584.76     66.71 o 
   5   6   3      211.72      172.19     31.50 o 
   6   6   3      268.07      301.30     42.34 o 
  -7   7   3      295.12      274.58     30.21 o 
  -6   7   3       90.10       75.94     25.09 o 
  -5   7   3      797.65      773.55     34.61 o 
  -4   7   3       25.67       28.00      9.08 o 
  -3   7   3      220.25      258.92     24.02 o 
  -2   7   3       75.99       75.35      9.82 o 
  -1   7   3     1814.24     1722.13     55.35 o 
   0   7   3       69.96       79.76     16.80 o 
   1   7   3       83.60       94.86     18.75 o 
   2   7   3        0.53       -6.48     13.10 o 
   3   7   3      871.07      814.94     46.95 o 
   4   7   3      171.56      159.35     29.55 o 
   5   7   3      369.51      360.13     42.34 o 
   6   7   3       10.83       -5.13     24.11 o 
  -7   8   3       80.78       72.83     23.88 o 
  -6   8   3      547.69      527.83     52.39 o 
  -5   8   3      190.45      159.74     22.05 o 
  -4   8   3      238.67      233.37     22.52 o 
  -3   8   3      106.52      122.04     16.19 o 
  -2   8   3      632.82      633.05     20.92 o 
  -1   8   3     1245.88     1305.70     34.16 o 
   0   8   3      188.40      243.71     22.37 o 
   1   8   3      169.31      208.48     25.63 o 
   2   8   3      287.23      288.02     31.46 o 
   3   8   3      265.33      260.78     32.94 o 
   4   8   3      755.70      713.77     50.04 o 
   5   8   3      170.77      156.39     32.94 o 
   6   8   3       25.04       77.76     30.03 o 
  -7   9   3       26.23       48.58     23.85 o 
  -6   9   3      415.26      359.13     32.31 o 
  -5   9   3       33.77       -2.05     16.03 o 
  -4   9   3      221.15      216.00     23.41 o 
  -3   9   3       45.80       65.31     11.32 o 
  -2   9   3      671.64      629.18     22.21 o 
  -1   9   3      547.16      537.80     25.20 o 
   0   9   3      398.52      397.42     34.25 o 
   1   9   3      111.77      126.93     23.72 o 
   2   9   3      107.74      154.22     26.50 o 
   3   9   3      113.24      134.50     27.59 o 
   4   9   3      363.83      431.45     44.25 o 
   5   9   3       17.07       49.39     25.54 o 
  -6  10   3       29.28       43.45     21.47 o 
  -5  10   3      298.16      232.01     29.63 o 
  -4  10   3      535.81      503.08     64.40 o 
  -3  10   3      564.47      553.69     22.56 o 
  -2  10   3      582.30      592.56     35.05 o 
  -1  10   3       66.44       79.50     22.67 o 
   0  10   3       12.93       16.71     17.93 o 
   1  10   3      421.85      398.38     38.03 o 
   2  10   3      288.44      283.06     33.29 o 
   3  10   3      585.84      588.27     46.13 o 
   4  10   3        8.01      -18.19     19.23 o 
   5  10   3      165.04      164.27     35.81 o 
  -6  11   3       47.25       47.25     22.35 o 
  -5  11   3      140.41      155.84     25.30 o 
  -4  11   3      195.08      216.25     25.98 o 
  -3  11   3      636.11      639.23     33.91 o 
  -2  11   3      288.08      359.47     26.52 o 
  -1  11   3       89.24       99.74     25.89 o 
   0  11   3      110.69       98.04     25.76 o 
   1  11   3      283.31      267.78     28.07 o 
   2  11   3      247.67      219.66     33.59 o 
   3  11   3      185.37      114.83     28.55 o 
   4  11   3       49.95       43.91     27.07 o 
   5  11   3      196.48      221.45     42.86 o 
  -5  12   3       32.48       34.17     21.93 o 
  -4  12   3      406.68      389.42     32.86 o 
  -3  12   3      202.56      187.70     30.85 o 
  -2  12   3      391.52      423.31     38.68 o 
  -1  12   3        1.18       -7.57     19.32 o 
   0  12   3      353.43      328.97     38.16 o 
   1  12   3      114.77      108.05     29.29 o 
   2  12   3      122.67      124.19     30.42 o 
   3  12   3       62.27       79.20     29.15 o 
   4  12   3       71.71       64.49     29.11 o 
  -4  13   3      152.72      101.26     24.44 o 
  -3  13   3       53.99       63.40     29.15 o 
  -2  13   3      215.82      235.24     36.90 o 
  -1  13   3      252.64      220.36     35.73 o 
   0  13   3      230.07      294.72     39.55 o 
   1  13   3       50.93       87.38     28.72 o 
   2  13   3       75.89       53.93     19.83 o 
   3  13   3       54.08       16.32     25.98 o 
  -3  14   3       37.20       54.31     30.46 o 
  -2  14   3       51.33      100.87     32.29 o 
  -1  14   3      607.43      586.92     36.11 o 
   0  14   3       10.33       12.23     25.46 o 
   1  14   3      153.34      146.12     34.59 o 
   2  14   3        2.57       10.18     29.20 o 
  -2  15   3       35.17       85.46     32.90 o 
  -1  15   3      140.12       81.46     33.29 o 
   0  15   3       45.06       72.71     31.50 o 
   1  15   3       93.85      127.72     36.55 o 
  -6   0   4     1958.31     1789.19     64.49 o 
  -4   0   4      564.84      520.17     30.85 o 
  -2   0   4     8319.11     8048.24    123.23 o 
   2   0   4      782.24      961.76     33.77 o 
  -7   1   4      241.76      249.16     30.33 o 
  -6   1   4      727.46      702.28     28.92 o 
  -5   1   4      384.97      364.34     16.76 o 
  -4   1   4      698.59      753.18     19.29 o 
  -3   1   4     1631.09     1522.68     41.44 o 
  -2   1   4     1684.50     1625.83     52.46 o 
  -1   1   4     2991.00     2907.90     41.97 o 
   0   1   4     1305.18     1265.10     19.59 o 
   1   1   4      277.77      271.64     12.73 o 
   2   1   4     1028.09     1058.80     32.37 o 
   3   1   4      384.25      370.27     22.50 o 
   5   1   4      101.97      100.08     27.89 o 
   6   1   4       45.05       79.41     29.89 o 
   7   1   4      108.49       94.21     37.20 o 
  -6   2   4        2.39        0.86      8.52 o 
  -5   2   4      869.94      851.68     23.44 o 
  -4   2   4      537.00      533.54     17.15 o 
  -3   2   4     2517.31     2456.32     32.37 o 
  -2   2   4        6.16        9.03      4.82 o 
  -1   2   4      374.01      332.29     24.33 o 
   0   2   4      185.36      216.82      9.42 o 
   1   2   4      990.91      945.53     27.33 o 
   2   2   4      294.32      305.72     17.67 o 
   3   2   4      418.57      415.25     17.06 o 
   4   2   4       66.02       56.44     21.06 o 
   5   2   4      404.07      397.20     42.08 o 
   6   2   4       99.79      136.98     33.25 o 
   7   2   4      333.10      349.29     52.39 o 
  -7   3   4        6.54       11.58     15.02 o 
  -6   3   4      257.81      297.19     17.76 o 
  -5   3   4      346.78      362.63     16.44 o 
  -4   3   4     2920.74     2885.87     62.35 o 
  -3   3   4     1028.87     1036.22     21.18 o 
  -2   3   4     1317.79     1262.68     21.72 o 
  -1   3   4      318.66      336.38     13.12 o 
   0   3   4      383.14      361.16     15.60 o 
   1   3   4      275.38      261.61     15.58 o 
   2   3   4      819.33      784.16     25.48 o 
   3   3   4      250.54      278.58     30.42 o 
   4   3   4      127.04      113.22     26.02 o 
   5   3   4       93.03      136.16     31.16 o 
   6   3   4      269.77      244.77     39.99 o 
   7   3   4      159.60       99.52     35.29 o 
  -8   4   4      316.19      383.06     47.21 o 
  -7   4   4       55.90       63.33     19.15 o 
  -6   4   4      272.98      278.29     19.39 o 
  -5   4   4      169.15      152.25     11.88 o 
  -4   4   4     1816.99     1725.46     27.78 o 
  -3   4   4      771.24      710.36     18.88 o 
  -2   4   4     1559.20     1463.58     25.06 o 
  -1   4   4        8.27       12.86      4.70 o 
   0   4   4     3213.48     3223.09     37.96 o 
   1   4   4     1031.59      836.20    181.19 o 
   2   4   4      923.89      922.12     41.38 o 
   3   4   4      103.78      115.57     22.71 o 
   4   4   4       12.62       18.02     18.32 o 
   5   4   4      155.98      147.86     31.24 o 
   6   4   4      304.25      320.05     44.78 o 
  -8   5   4       44.62       26.11     26.46 o 
  -7   5   4      450.32      433.41     42.80 o 
  -6   5   4      716.50      721.76     34.25 o 
  -5   5   4      653.09      634.57     24.83 o 
  -4   5   4      232.00      255.22     13.08 o 
  -3   5   4     3995.26     3944.36     45.38 o 
  -2   5   4      347.59      354.66     14.21 o 
  -1   5   4      384.06      357.10     14.03 o 
   0   5   4      664.48      713.22     20.41 o 
   1   5   4     2035.60     2032.48     36.12 o 
   2   5   4      102.59       80.68     17.93 o 
   3   5   4       98.33       70.62     19.89 o 
   4   5   4      294.57      223.01     31.33 o 
   5   5   4      372.07      343.55     41.21 o 
   6   5   4      103.82       85.64     30.29 o 
  -8   6   4        9.47       11.79     27.98 o 
  -7   6   4      233.27      261.26     59.72 o 
  -6   6   4       61.85       37.55     17.03 o 
  -5   6   4      379.37      382.17     24.15 o 
  -4   6   4      343.43      320.83     17.41 o 
  -3   6   4      586.01      524.70     18.90 o 
  -2   6   4      342.79      325.50     14.79 o 
  -1   6   4      476.97      453.22     16.17 o 
   0   6   4      699.13      525.95    224.14 o 
   1   6   4      398.81      403.51     29.29 o 
   2   6   4      688.32      670.08     39.16 o 
   3   6   4      503.31      519.74     39.12 o 
   4   6   4      211.71      220.44     32.85 o 
   5   6   4      134.85      144.99     30.81 o 
   6   6   4      141.60       72.36     30.33 o 
  -7   7   4      182.38      213.29     27.54 o 
  -6   7   4      920.85      970.42     60.57 o 
  -5   7   4       11.16       19.35     23.52 o 
  -4   7   4      996.21     1021.96     32.58 o 
  -3   7   4       23.29       25.38      8.69 o 
  -2   7   4     1363.50     1351.46     49.85 o 
  -1   7   4      105.12      155.34     15.35 o 
   0   7   4      403.09      339.76     26.07 o 
   1   7   4        6.83        7.27     12.58 o 
   2   7   4      348.66      356.38     33.03 o 
   3   7   4      217.12      240.59     30.63 o 
   4   7   4      298.50      356.91     39.12 o 
   5   7   4        7.20       18.23     22.93 o 
   6   7   4      126.11       98.95     32.94 o 
  -7   8   4      242.82      280.50     30.87 o 
  -6   8   4      215.07      248.04     64.34 o 
  -5   8   4      243.39      269.00     39.69 o 
  -4   8   4      265.78      305.77     20.21 o 
  -3   8   4      418.43      417.01     25.30 o 
  -2   8   4      374.81      392.67     24.63 o 
  -1   8   4      456.44      430.31     23.20 o 
   0   8   4      141.86      143.77     22.63 o 
   1   8   4       63.80       63.53     18.36 o 
   2   8   4       40.81       38.82     18.49 o 
   3   8   4      147.15      157.39     27.94 o 
   4   8   4      132.41      106.78     27.11 o 
   5   8   4       59.51       61.57     27.33 o 
  -7   9   4      273.14      309.10    117.47 o 
  -6   9   4       30.10       33.91     19.27 o 
  -5   9   4      465.42      449.76     31.10 o 
  -4   9   4       25.42       26.48     15.37 o 
  -3   9   4      695.13      732.17     38.92 o 
  -2   9   4      306.68      309.01     21.45 o 
  -1   9   4     2583.70     2491.07    138.03 o 
   0   9   4       62.86       72.87     16.41 o 
   1   9   4       71.17      109.57     22.80 o 
   2   9   4       33.51       20.28     17.10 o 
   3   9   4      199.51      197.64     31.59 o 
   4   9   4       50.71       55.52     25.28 o 
   5   9   4       77.30       71.49     29.50 o 
  -6  10   4       86.24       80.39     22.26 o 
  -5  10   4      454.37      394.57     31.40 o 
  -4  10   4      399.38      408.98    111.96 o 
  -3  10   4       74.49       61.77     12.57 o 
  -2  10   4      237.98      262.87     21.62 o 
  -1  10   4      119.71      149.80     25.56 o 
   0  10   4      222.37      257.17     32.64 o 
   1  10   4       26.00        2.26     16.10 o 
   2  10   4      302.03      364.65     38.08 o 
   3  10   4       89.11       67.01     26.33 o 
   4  10   4       88.37       88.38     29.07 o 
   5  10   4      122.63      103.26     32.94 o 
  -6  11   4       39.48       52.07     22.94 o 
  -5  11   4       80.26       65.38     21.81 o 
  -4  11   4      536.67      505.72     96.06 o 
  -3  11   4      335.32      356.32     21.27 o 
  -2  11   4      596.17      566.49     29.56 o 
  -1  11   4      342.79      324.68     25.43 o 
   0  11   4      601.97      554.42     43.86 o 
   1  11   4      347.26      336.11     31.94 o 
   2  11   4      445.91      463.04     44.43 o 
   3  11   4        1.02       -4.09     19.71 o 
   4  11   4      177.04      144.47     34.25 o 
  -5  12   4      158.22      167.57     27.23 o 
  -4  12   4        7.00       15.04     18.44 o 
  -3  12   4      492.54      542.79     33.94 o 
  -2  12   4       31.12       15.71     14.37 o 
  -1  12   4      248.55      239.98     24.22 o 
   0  12   4       64.23       59.79     25.41 o 
   1  12   4      540.45      615.47     50.39 o 
   2  12   4        2.61       -7.18     19.15 o 
   3  12   4       83.64       86.59     28.89 o 
  -4  13   4      100.69       59.10     23.09 o 
  -3  13   4      355.98      354.82     45.12 o 
  -2  13   4       48.75       36.81     16.51 o 
  -1  13   4      237.42      236.85     25.78 o 
   0  13   4      213.48      164.62     33.90 o 
   1  13   4      189.52      213.44     37.12 o 
   2  13   4      126.10      164.78     25.27 o 
   3  13   4        8.79      -11.88     23.11 o 
  -3  14   4       95.43       93.30     33.77 o 
  -2  14   4      275.32      295.55     43.43 o 
  -1  14   4       88.87       88.33     21.18 o 
   0  14   4      287.17      293.24     43.78 o 
   1  14   4       66.13       34.20     28.68 o 
   2  14   4      115.66      110.48     36.47 o 
  -1  15   4       95.39       79.59     21.44 o 
  -7   0   5      525.71      472.79     41.12 o 
  -5   0   5      323.62      308.65     29.89 o 
  -3   0   5     1280.73     1226.76     44.34 o 
  -1   0   5    10742.15    10204.43    148.12 o 
   1   0   5      266.81      260.35     20.41 o 
   3   0   5      860.55      855.93     36.90 o 
  -7   1   5      194.24      172.09     20.73 o 
  -6   1   5      230.09      216.26     20.15 o 
  -5   1   5      445.70      478.44     24.02 o 
  -4   1   5      695.66      683.23     18.90 o 
  -3   1   5      861.63      846.41     25.89 o 
  -2   1   5     5162.49     5099.70    215.48 o 
  -1   1   5      902.40      859.70     15.41 o 
   0   1   5     2156.00     1984.26     27.54 o 
   1   1   5      370.39      409.14     16.62 o 
   2   1   5      248.34      235.99     30.76 o 
   3   1   5      219.52      279.58     22.41 o 
   4   1   5      266.29      271.49     33.51 o 
   5   1   5      235.86      213.31     35.77 o 
   6   1   5       92.77       77.11     32.29 o 
  -7   2   5       55.48       47.30     32.35 o 
  -6   2   5      322.96      315.42     22.46 o 
  -5   2   5      126.82      129.42     12.14 o 
  -4   2   5     1164.57     1198.05     24.59 o 
  -3   2   5       35.31       32.10      6.24 o 
  -2   2   5      859.70      802.94     16.12 o 
  -1   2   5      169.91      168.04      8.50 o 
   0   2   5     2727.82     2597.19     32.98 o 
   1   2   5      518.55      496.12     24.66 o 
   2   2   5      735.56      714.01     21.78 o 
   3   2   5       40.80       64.53     19.36 o 
   4   2   5      292.68      307.17     35.42 o 
   5   2   5       10.59       -0.44     22.06 o 
   6   2   5       55.41       62.05     33.16 o 
  -6   3   5        4.78       -6.13      9.09 o 
  -5   3   5     1090.75     1068.50     26.76 o 
  -4   3   5      219.90      213.70     12.70 o 
  -3   3   5      609.63      612.41     17.03 o 
  -2   3   5       65.97       76.52      7.71 o 
  -1   3   5     1834.79     1715.22     35.70 o 
   0   3   5      633.35      662.33     16.71 o 
   1   3   5     1709.97     1590.37     35.28 o 
   2   3   5      453.59      453.47     17.69 o 
   3   3   5      480.03      488.32     39.29 o 
   4   3   5       63.62      128.15     28.28 o 
   5   3   5      258.01      289.50     39.69 o 
   6   3   5      114.30       60.05     28.50 o 
  -6   4   5      119.65      117.06     14.06 o 
  -5   4   5      971.26      998.67     26.62 o 
  -4   4   5      417.99      422.64     17.02 o 
  -3   4   5     1630.43     1630.72     28.70 o 
  -2   4   5      148.87      198.04     16.12 o 
  -1   4   5     1328.23     1260.85     23.09 o 
   0   4   5      241.99      252.09     11.81 o 
   1   4   5      708.71      707.50     44.91 o 
   2   4   5      101.42      107.09     19.89 o 
   3   4   5      360.63      399.07     35.86 o 
   4   4   5       83.62       69.71     23.06 o 
   5   4   5      177.75      148.21     32.24 o 
   6   4   5        6.66       28.46     26.37 o 
  -6   5   5      162.55      167.15     18.75 o 
  -5   5   5       42.87       39.14     15.70 o 
  -4   5   5      773.05      758.56     22.47 o 
  -3   5   5      165.55      213.13     13.33 o 
  -2   5   5      847.11      774.95     20.48 o 
  -1   5   5      134.96      123.41      8.49 o 
   0   5   5     3208.45     3161.56     40.71 o 
   1   5   5      223.80      209.04     15.75 o 
   2   5   5      460.55      473.61     33.59 o 
   3   5   5      826.53      872.99     47.82 o 
   4   5   5      512.53      487.67     43.65 o 
   5   5   5       24.81       25.41     22.58 o 
   6   5   5      118.69      110.05     33.16 o 
  -6   6   5      482.87      479.18     41.99 o 
  -5   6   5      277.81      265.24     20.05 o 
  -4   6   5      536.06      513.00     20.15 o 
  -3   6   5      354.82      362.72     16.71 o 
  -2   6   5     1507.80     1392.31     28.56 o 
  -1   6   5      268.96      259.89     14.04 o 
   0   6   5      187.44      179.09     11.58 o 
   1   6   5       97.35       73.29     18.49 o 
   2   6   5      128.93      169.32     24.72 o 
   3   6   5      595.09      683.05     44.43 o 
   4   6   5      157.04      159.83     30.33 o 
   5   6   5      125.66      145.95     32.51 o 
   6   6   5       25.49       19.54     26.59 o 
  -6   7   5       61.56       11.80     17.30 o 
  -5   7   5      252.17      266.09     20.80 o 
  -4   7   5      172.15      157.16     16.49 o 
  -3   7   5     1030.28      939.28     30.54 o 
  -2   7   5       72.09       73.39     19.42 o 
  -1   7   5     2171.72     1955.61     34.68 o 
   0   7   5       41.65       47.78     11.57 o 
   1   7   5      774.20      714.07     40.29 o 
   2   7   5       46.36       58.79     18.62 o 
   3   7   5     1127.16     1131.73     57.22 o 
   4   7   5       98.82       58.79     24.02 o 
   5   7   5      117.07      113.49     32.72 o 
  -7   8   5       35.55       43.08     28.20 o 
  -6   8   5      274.51      246.38     35.18 o 
  -5   8   5       55.25       26.58     15.73 o 
  -4   8   5      331.06      353.79     53.52 o 
  -3   8   5      551.91      502.70     37.40 o 
  -2   8   5      889.27      819.32     30.53 o 
  -1   8   5      531.28      517.32     25.72 o 
   1   8   5       77.69       98.08     21.89 o 
   2   8   5      121.32      127.80     24.89 o 
   3   8   5      225.38      238.94     32.85 o 
   4   8   5      154.63      122.32     30.24 o 
   5   8   5        4.88        6.09     23.98 o 
  -7   9   5       33.82       22.76     29.63 o 
  -6   9   5      306.34      314.94     73.32 o 
  -5   9   5       28.14       49.67     17.79 o 
  -4   9   5      248.92      225.96     20.71 o 
  -3   9   5       25.60       10.81     11.33 o 
  -2   9   5     1944.81     1899.90     52.09 o 
  -1   9   5      519.71      563.46     28.05 o 
   0   9   5      838.51      761.01     30.77 o 
   1   9   5       34.53       34.20     17.75 o 
   2   9   5       77.21       55.66     22.11 o 
   3   9   5       12.91        2.22     17.45 o 
   4   9   5       42.30       29.81     22.63 o 
   5   9   5       18.69       17.45     24.32 o 
  -6  10   5       43.15       43.93     20.75 o 
  -5  10   5      316.58      323.21     29.32 o 
  -4  10   5       32.78       35.55     22.93 o 
  -3  10   5      236.54      229.76     23.89 o 
  -2  10   5      309.19      297.89     59.27 o 
  -1  10   5      661.42      677.04     55.92 o 
   0  10   5       67.14       83.90     24.85 o 
   1  10   5      674.12      716.73     46.13 o 
   2  10   5      271.78      219.88     31.98 o 
   3  10   5       97.91       90.95     27.68 o 
   4  10   5       20.32       49.17     26.07 o 
  -6  11   5       30.75       25.65     21.23 o 
  -5  11   5      262.43      164.66     34.86 o 
  -4  11   5      157.94      176.76     34.25 o 
  -3  11   5      369.51      324.04     31.92 o 
  -2  11   5      111.96      107.37     23.43 o 
  -1  11   5      304.57      311.08     28.35 o 
   0  11   5      131.44      112.62     27.76 o 
   1  11   5      603.18      603.81     45.47 o 
   2  11   5      232.72      222.58     33.81 o 
   3  11   5       23.30       58.83     25.54 o 
   4  11   5      126.18      100.56     32.77 o 
  -5  12   5        3.74       30.50     28.68 o 
  -4  12   5      421.25      346.77     44.60 o 
  -3  12   5       35.47       33.07     29.50 o 
  -2  12   5      278.64      327.40     32.33 o 
  -1  12   5        8.67       13.21     22.54 o 
   0  12   5      350.98      278.58     37.25 o 
   1  12   5       92.95       61.23     24.59 o 
   2  12   5      105.09      131.76     31.64 o 
   3  12   5       38.43        7.79     23.50 o 
  -4  13   5      167.65      129.93     36.73 o 
  -3  13   5       82.45      120.75     31.90 o 
  -2  13   5      240.91      239.93     42.97 o 
  -1  13   5       73.51       94.15     20.45 o 
   0  13   5      197.76      167.18     31.77 o 
   1  13   5       47.43       34.12     29.11 o 
   2  13   5       58.17       23.01     19.26 o 
  -3  14   5      259.44      221.62     41.86 o 
  -2  14   5       18.67        5.66     25.33 o 
  -1  14   5      389.98      347.85     31.57 o 
   0  14   5       79.82       67.35     21.63 o 
   1  14   5       61.63       49.43     31.64 o 
  -8   0   6      212.35      164.79     32.29 o 
  -6   0   6      657.86      700.37     44.38 o 
  -4   0   6       72.45       95.38     19.19 o 
  -2   0   6    14160.07    14318.91    204.52 o 
   2   0   6      951.72      896.71     38.16 o 
   6   0   6      124.58      121.14     36.12 o 
  -8   1   6       54.63       59.15     18.61 o 
  -7   1   6      178.08      161.58     21.01 o 
  -6   1   6      365.79      370.89     34.16 o 
  -5   1   6       79.50      108.79     16.06 o 
  -4   1   6       99.29      103.08     14.18 o 
  -3   1   6      155.24      150.39     14.42 o 
  -2   1   6      807.48      964.75     28.37 o 
  -1   1   6      242.42      241.49     10.60 o 
   0   1   6      132.23      138.57      9.50 o 
   1   1   6      579.63      517.65     18.43 o 
   2   1   6      483.53      476.69     20.61 o 
   3   1   6     1084.74     1062.77     34.85 o 
   4   1   6      201.18      250.47     35.03 o 
   5   1   6       61.16       89.60     29.98 o 
   6   1   6       32.44       60.49     33.77 o 
  -7   2   6      161.62      158.81     54.07 o 
  -6   2   6       69.71       49.32     14.82 o 
  -5   2   6      433.76      426.03     24.79 o 
  -4   2   6      212.41      218.98     18.58 o 
  -3   2   6     1403.29     1390.56     35.73 o 
  -2   2   6      288.07      358.34     18.95 o 
  -1   2   6     2271.10     2163.59     29.29 o 
   0   2   6       78.55       92.04     12.85 o 
   1   2   6     2955.65     2886.65     44.87 o 
   2   2   6      245.20      243.87     15.64 o 
   3   2   6      835.99      815.75     32.34 o 
   4   2   6       80.68       81.29     17.52 o 
   5   2   6      129.86      188.68     37.64 o 
   6   2   6       18.21      -13.58     28.20 o 
  -7   3   6       72.66       70.21     17.33 o 
  -6   3   6       59.73       53.91     15.53 o 
  -5   3   6      138.70      162.62     17.94 o 
  -4   3   6      871.27      904.88     22.78 o 
  -3   3   6      173.28      173.86     17.81 o 
  -2   3   6      379.53      338.95     22.49 o 
  -1   3   6      321.20      309.04     12.48 o 
   0   3   6     1074.55      923.75     21.02 o 
   1   3   6      660.53      619.53     19.77 o 
   2   3   6     1241.28     1092.90    103.68 o 
   3   3   6       13.53       14.14     16.01 o 
   4   3   6      109.38      108.92     28.59 o 
   5   3   6       12.91       33.85     24.76 o 
   6   3   6      172.22      274.53     45.17 o 
  -6   4   6       50.60       31.25     23.00 o 
  -5   4   6        7.86        9.07     11.10 o 
  -4   4   6     1638.95     1635.95     31.14 o 
  -3   4   6      159.54      168.90     11.69 o 
  -2   4   6      386.30      371.88     15.04 o 
  -1   4   6      776.34      834.81     20.72 o 
   0   4   6     2671.56     2605.71     36.99 o 
   1   4   6      171.14      165.86     11.21 o 
   2   4   6      609.94      555.11     26.18 o 
   3   4   6      119.56      142.81     26.54 o 
   4   4   6      309.40      324.88     38.25 o 
   5   4   6       79.07       88.38     28.94 o 
  -6   5   6       73.17       95.23     19.47 o 
  -5   5   6      116.59      134.29     13.82 o 
  -4   5   6      100.54       98.51     14.01 o 
  -3   5   6     1540.09     1548.49     30.05 o 
  -2   5   6       15.08       16.37      9.00 o 
  -1   5   6     1832.66     1816.25     30.99 o 
   0   5   6       28.67       32.63      7.44 o 
   1   5   6      923.81      881.46     49.85 o 
   2   5   6      107.35       97.47     20.06 o 
   3   5   6        6.22       18.71     17.58 o 
   4   5   6       24.88       61.62     22.98 o 
   5   5   6      204.67      210.13     37.29 o 
  -6   6   6       62.18       63.75     22.15 o 
  -5   6   6       52.35       54.52     11.14 o 
  -4   6   6       38.15       26.60      9.35 o 
  -3   6   6      278.48      288.61     21.26 o 
  -2   6   6      838.76      791.92     22.73 o 
  -1   6   6      396.90      383.20     19.19 o 
   0   6   6      404.89      418.19     16.57 o 
   1   6   6      731.50      699.86     28.78 o 
   2   6   6      725.93      693.71     42.51 o 
   3   6   6     1477.46     1493.25     64.79 o 
   4   6   6      130.27      156.57     30.72 o 
   5   6   6      231.64      185.33     36.90 o 
  -5   7   6       24.25       11.08     16.12 o 
  -4   7   6       34.37       37.27     10.27 o 
  -3   7   6      262.87      290.21     16.98 o 
  -2   7   6     1406.42     1332.02     39.69 o 
  -1   7   6        5.34       12.39      9.82 o 
   0   7   6      359.94      346.21     16.22 o 
   1   7   6        3.70        0.22      8.62 o 
   2   7   6      756.76      802.41     45.99 o 
   3   7   6       39.03       59.61     22.02 o 
   4   7   6      233.88      236.15     35.59 o 
   5   7   6       37.25       19.89     25.50 o 
  -5   8   6       38.40       38.63     14.05 o 
  -4   8   6       52.76       32.03     12.68 o 
  -3   8   6      324.80      398.96     23.89 o 
  -2   8   6     1142.46     1089.99     75.72 o 
  -1   8   6      226.30      268.05     21.55 o 
   0   8   6      286.94      321.55     22.74 o 
   2   8   6      186.65      223.01     30.76 o 
   3   8   6      451.84      524.70     45.43 o 
   4   8   6      133.46      164.22     33.46 o 
  -5   9   6       85.14       38.64     23.72 o 
  -4   9   6       21.86       22.64     15.82 o 
  -3   9   6      219.39      175.01     23.41 o 
  -2   9   6      195.74      220.40     20.82 o 
  -1   9   6      713.94      704.35     31.35 o 
   0   9   6       85.79       98.75     16.47 o 
   1   9   6      153.37      165.18     26.41 o 
   2   9   6       80.52       76.37     22.93 o 
   3   9   6      238.55      301.86     38.73 o 
   4   9   6       10.36       25.59     23.76 o 
  -5  10   6      416.65      404.86     42.43 o 
  -4  10   6      277.37      262.06     23.11 o 
  -3  10   6      135.93      120.31     18.17 o 
  -2  10   6      160.42      139.90     21.24 o 
  -1  10   6      311.29      241.27     33.35 o 
   0  10   6      484.83      512.90     31.26 o 
   1  10   6      373.97      386.06     39.12 o 
   2  10   6      637.97      666.47     47.74 o 
   3  10   6       16.60       16.01     23.32 o 
   4  10   6       59.93       54.48     28.72 o 
  -5  11   6       35.46       11.36     25.93 o 
  -4  11   6      339.30      337.59     40.21 o 
  -3  11   6      107.55      111.29     21.24 o 
  -2  11   6       42.47       42.97     17.58 o 
  -1  11   6      253.24      276.43     25.49 o 
   0  11   6      573.38      545.58     33.60 o 
   1  11   6      285.38      268.40     35.81 o 
   2  11   6      438.34      398.25     42.73 o 
   3  11   6       29.58       51.00     26.37 o 
  -4  12   6       75.91      100.74     30.81 o 
  -3  12   6      411.59      411.49     50.41 o 
  -2  12   6      101.95       90.47     19.15 o 
  -1  12   6      385.81      354.69     44.99 o 
   0  12   6      122.23      115.14     21.66 o 
   1  12   6      229.66      205.02     25.48 o 
   2  12   6      131.97      146.91     34.12 o 
  -4  13   6       66.41       88.81     33.51 o 
  -3  13   6      157.23      137.72     34.59 o 
  -2  13   6      193.50      202.95     25.39 o 
  -1  13   6      170.83      204.67     25.74 o 
   0  13   6      111.14       68.67     29.48 o 
   1  13   6       89.53       23.19     29.37 o 
  -2  14   6      397.87      410.78     33.03 o 
  -1  14   6       18.00       34.28     24.00 o 
  -7   0   7      595.18      622.17     46.26 o 
  -5   0   7      216.48      231.50     29.20 o 
  -3   0   7      964.18     1052.23     46.08 o 
  -1   0   7      100.97      100.95     21.37 o 
   1   0   7      167.65      200.78     22.76 o 
   3   0   7      517.54      536.36     34.59 o 
   5   0   7      314.44      436.19     49.78 o 
  -8   1   7      134.63       95.34     21.23 o 
  -7   1   7      193.57      193.65     22.84 o 
  -6   1   7       67.75       54.55     15.66 o 
  -5   1   7      124.06      115.24     17.18 o 
  -4   1   7      383.95      370.96     22.85 o 
  -3   1   7      202.51      185.16     21.26 o 
  -2   1   7      906.92      919.98     29.55 o 
  -1   1   7      283.55      269.74     19.10 o 
   0   1   7      744.47      716.81     29.72 o 
   1   1   7     1190.11     1175.67     45.96 o 
   2   1   7      711.91      713.98     22.08 o 
   3   1   7      251.52      276.52     21.96 o 
   4   1   7       78.82       98.82     29.15 o 
   5   1   7       52.73       17.97     24.80 o 
  -8   2   7      176.33      199.35     25.58 o 
  -7   2   7       23.81       14.62     15.44 o 
  -6   2   7      195.83      204.98     21.57 o 
  -5   2   7      151.02      117.41     19.95 o 
  -4   2   7      441.25      455.82     24.69 o 
  -3   2   7       45.41       42.77     11.43 o 
  -2   2   7        5.31       22.60     10.14 o 
  -1   2   7       94.24      104.86      8.76 o 
   0   2   7     1321.29     1271.44     25.72 o 
   1   2   7       43.69       46.17      8.71 o 
   2   2   7      914.79      941.51     25.39 o 
   3   2   7       76.22       48.93     14.57 o 
   4   2   7      618.53      711.59     54.52 o 
   5   2   7       40.38       27.59     27.81 o 
  -8   3   7        6.58      -17.41     22.54 o 
  -7   3   7       72.15       43.10     17.19 o 
  -6   3   7       48.12       46.64     31.87 o 
  -5   3   7      411.26      424.13     26.06 o 
  -4   3   7      289.33      274.01     20.96 o 
  -3   3   7       75.07       67.40     19.02 o 
  -2   3   7       80.28       98.00      9.41 o 
  -1   3   7      414.94      396.02     14.54 o 
   0   3   7      349.93      368.99     16.97 o 
   1   3   7      669.44      652.59     25.20 o 
   2   3   7      393.36      387.91     24.10 o 
   3   3   7      405.38      469.47     28.52 o 
   4   3   7      145.65      147.95     52.37 o 
   5   3   7      281.96      280.28     43.47 o 
  -7   4   7      533.12      558.48     74.43 o 
  -6   4   7       75.06       76.48     17.69 o 
  -5   4   7      161.28      146.61     18.32 o 
  -4   4   7       18.81        6.53     13.21 o 
  -3   4   7       61.74       73.36     13.42 o 
  -2   4   7       22.20       30.19      8.02 o 
  -1   4   7     1474.48     1463.16     27.53 o 
   0   4   7      242.46      263.46     13.99 o 
   1   4   7      721.38      733.91     22.19 o 
   2   4   7       68.05       85.84     31.07 o 
   3   4   7       95.71       92.14     17.64 o 
   4   4   7      271.65      348.01     28.54 o 
   5   4   7      377.92      403.21     48.56 o 
  -7   5   7      152.73      154.09     32.33 o 
  -6   5   7      187.58      162.84     38.68 o 
  -5   5   7        9.90       15.14     11.86 o 
  -4   5   7      344.29      333.92     23.44 o 
  -3   5   7       72.36       71.27     10.06 o 
  -2   5   7      137.05      140.44     12.91 o 
  -1   5   7      104.82      126.42     11.26 o 
   0   5   7     1094.63     1041.18     25.03 o 
   1   5   7       67.99       77.70     14.15 o 
   2   5   7       73.61       20.13     28.83 o 
   3   5   7      235.91      257.85     23.89 o 
   4   5   7      652.67      611.98     84.92 o 
   5   5   7       40.07       84.51     29.76 o 
  -6   6   7      205.83      196.14     22.90 o 
  -5   6   7      100.89      104.14     21.56 o 
  -4   6   7       72.84      108.88     16.63 o 
  -3   6   7       54.66       56.76     10.19 o 
  -2   6   7      573.26      598.39     23.92 o 
  -1   6   7       87.99       95.11     10.46 o 
   0   6   7      331.56      324.66     16.16 o 
   1   6   7      695.79      663.37     30.85 o 
   2   6   7      746.78      777.91     50.65 o 
   3   6   7      311.12      312.26     35.99 o 
   4   6   7      147.35      213.66     35.59 o 
   5   6   7      125.63      117.10     34.25 o 
  -6   7   7       50.93       52.00     23.76 o 
  -5   7   7      323.92      312.76     38.73 o 
  -4   7   7       81.32       69.19     26.15 o 
  -3   7   7      418.42      431.71     20.03 o 
  -2   7   7       61.06       51.12     10.55 o 
  -1   7   7      337.40      364.50     20.76 o 
   0   7   7        3.10        2.76      9.29 o 
   1   7   7      759.67      751.37     32.57 o 
   2   7   7       67.17       76.51     15.72 o 
   3   7   7      389.15      375.88     39.90 o 
   4   7   7        1.37       22.24     22.58 o 
  -5   8   7      123.62      105.26     24.15 o 
  -4   8   7      233.10      230.59     37.79 o 
  -3   8   7      175.01      175.00     21.32 o 
  -2   8   7       87.30      113.56     13.31 o 
  -1   8   7      104.86      127.22     13.56 o 
   0   8   7      135.01      141.82     17.89 o 
   1   8   7      134.17      148.01     28.46 o 
   2   8   7      174.13      215.24     23.24 o 
   3   8   7      173.51      164.83     32.07 o 
   4   8   7       87.89       97.91     29.94 o 
  -5   9   7       62.53       77.59     24.46 o 
  -4   9   7      290.27      378.93     36.16 o 
  -3   9   7      283.29      294.25     43.54 o 
  -2   9   7      733.31      728.34     32.37 o 
  -1   9   7       39.52       59.49     17.34 o 
   0   9   7      276.94      257.34     56.09 o 
   1   9   7       37.25       30.37     13.90 o 
   2   9   7      254.39      281.26     78.13 o 
   3   9   7       38.53       14.97     22.24 o 
  -4  10   7       42.54       52.13     20.32 o 
  -3  10   7       40.69       60.65     16.39 o 
  -2  10   7      214.37      234.71     60.01 o 
  -1  10   7      174.97      169.85     30.48 o 
   0  10   7      104.75      130.66     17.86 o 
   1  10   7      414.09      412.74     45.73 o 
   2  10   7      104.82       84.94     26.98 o 
   3  10   7      174.51      163.14     35.51 o 
  -4  11   7      104.07      148.08     28.33 o 
  -3  11   7      207.24      211.04     23.41 o 
  -2  11   7      242.88      273.14     32.27 o 
  -1  11   7      334.76      329.64     42.47 o 
   0  11   7      189.31      209.07     24.95 o 
   1  11   7      599.37      604.62     76.67 o 
   2  11   7       12.51        2.77     15.54 o 
  -3  12   7       37.80       32.12     16.71 o 
  -2  12   7      104.10       88.51     19.68 o 
  -1  12   7        6.99      -11.09     14.10 o 
   0  12   7      240.14      246.93     50.46 o 
   1  12   7       41.32       26.33     14.55 o 
  -3  13   7       32.06       42.73     18.37 o 
  -2  13   7      166.43      149.40     32.35 o 
  -1  13   7      138.87      128.43     34.42 o 
   0  13   7       99.19       70.41     21.86 o 
  -8   0   8      442.84      423.01     47.65 o 
  -6   0   8      247.51      238.98     34.29 o 
  -4   0   8       75.68       93.73     22.06 o 
  -2   0   8     2014.33     2109.06     66.62 o 
   0   0   8      189.56      238.20     26.98 o 
   2   0   8     1449.92     1491.11     56.31 o 
   4   0   8      112.02      154.78     33.64 o 
  -8   1   8      112.55       76.77     20.96 o 
  -7   1   8      202.58      210.48     34.77 o 
  -6   1   8      301.54      248.94     24.31 o 
  -5   1   8      168.98      195.62     35.25 o 
  -4   1   8      107.44      136.16     17.15 o 
  -3   1   8     1116.35     1147.37     36.46 o 
  -2   1   8      304.48      365.30     22.26 o 
  -1   1   8      145.69      165.33     16.29 o 
   0   1   8       21.42       22.45      7.63 o 
   1   1   8      169.48      169.76     13.18 o 
   2   1   8      457.64      461.44     19.91 o 
   3   1   8      478.03      455.59     28.21 o 
   4   1   8      313.19      310.30     41.86 o 
   5   1   8      187.62      165.01     40.51 o 
  -8   2   8      101.36       97.60     23.04 o 
  -7   2   8      450.60      453.49     98.78 o 
  -6   2   8       17.27       14.64     14.51 o 
  -5   2   8      543.03      556.31     33.20 o 
  -4   2   8       25.71       34.95     12.40 o 
  -3   2   8      173.38      228.00     19.24 o 
  -2   2   8       43.87       58.95     12.69 o 
  -1   2   8      261.38      312.27     22.50 o 
   0   2   8      452.94      466.78     17.81 o 
   1   2   8      370.26      381.34     17.82 o 
   2   2   8       48.10       40.82     13.19 o 
   3   2   8      390.60      440.75     28.82 o 
   4   2   8       10.76       15.01     25.15 o 
   5   2   8       91.84       99.56     33.81 o 
  -8   3   8      149.18      170.14     37.73 o 
  -7   3   8       17.19       17.80     16.62 o 
  -6   3   8      706.30      705.98     47.87 o 
  -5   3   8      192.17      225.84     22.01 o 
  -4   3   8      161.28      161.54     18.70 o 
  -3   3   8      103.16      115.06     15.86 o 
  -2   3   8      123.83      171.50     17.23 o 
  -1   3   8       71.60       87.18     19.34 o 
   0   3   8      675.03      735.26     21.77 o 
   1   3   8      219.68      277.87     15.69 o 
   2   3   8      278.27      315.31     27.02 o 
   3   3   8       83.21      107.49     33.92 o 
   4   3   8      418.11      366.13     43.82 o 
  -8   4   8      143.67      145.73     36.12 o 
  -7   4   8      141.72      146.81     28.52 o 
  -6   4   8      604.64      645.76     46.13 o 
  -5   4   8      170.96      154.70     19.69 o 
  -4   4   8      425.67      472.22     27.34 o 
  -3   4   8        9.55        3.80      9.82 o 
  -2   4   8       68.56       96.21     14.59 o 
  -1   4   8      121.29      159.71     16.55 o 
   0   4   8      309.80      310.61     20.41 o 
   1   4   8       15.24       12.49     10.32 o 
   2   4   8      294.74      307.93     23.82 o 
   3   4   8      112.73      119.80     19.44 o 
   4   4   8      280.13      309.14     28.81 o 
  -7   5   8      251.21      281.01     28.50 o 
  -6   5   8       35.36       41.22     15.77 o 
  -5   5   8      410.31      421.44     65.18 o 
  -4   5   8      263.27      271.52     32.66 o 
  -3   5   8       78.43      100.46     15.88 o 
  -2   5   8       27.37       43.58     12.26 o 
  -1   5   8      972.99     1043.22     34.49 o 
   0   5   8      232.24      228.04     14.71 o 
   1   5   8      167.45      173.53     18.37 o 
   2   5   8      300.47      357.33     32.53 o 
   3   5   8      311.48      385.48     36.84 o 
   4   5   8       58.14       66.68     19.47 o 
  -6   6   8      262.38      303.51     27.74 o 
  -5   6   8      209.52      245.32     37.01 o 
  -4   6   8      238.53      237.05     60.29 o 
  -3   6   8      166.07      175.89     18.63 o 
  -2   6   8      148.05      174.56     18.19 o 
  -1   6   8       44.15       55.82     13.25 o 
   0   6   8       81.18       89.78     11.03 o 
   1   6   8      105.89      145.20     18.26 o 
   2   6   8      458.16      485.59     30.14 o 
   3   6   8      189.85      195.23     23.66 o 
   4   6   8      173.33      155.82     34.96 o 
  -6   7   8      184.45      235.16     26.05 o 
  -5   7   8       31.17       36.29     14.98 o 
  -4   7   8      228.82      243.27     25.67 o 
  -3   7   8        0.28       -9.06      9.82 o 
  -2   7   8      504.65      543.47     34.72 o 
  -1   7   8       61.16       60.24     11.14 o 
   0   7   8      175.96      195.17     37.12 o 
   1   7   8       50.97       22.73     19.78 o 
   2   7   8      985.84      949.63    110.37 o 
   3   7   8       20.64       12.67     15.72 o 
   4   7   8      219.11      196.41     27.19 o 
  -5   8   8       36.15       36.81     15.28 o 
  -4   8   8      125.31      105.91     18.08 o 
  -3   8   8      320.75      314.76     24.35 o 
  -2   8   8      103.56      107.61     18.71 o 
  -1   8   8       59.26       48.97     11.66 o 
   0   8   8        5.62        7.11     21.24 o 
   1   8   8       81.08       83.98     33.48 o 
   2   8   8      237.79      225.97     38.21 o 
   3   8   8      333.09      322.03     38.75 o 
  -5   9   8       44.74       92.12     26.54 o 
  -4   9   8       30.82       46.26     21.54 o 
  -3   9   8      518.47      522.63     65.97 o 
  -2   9   8      226.69      185.37     26.87 o 
  -1   9   8      146.29      162.03     21.72 o 
   0   9   8        2.66       -4.72     11.78 o 
   1   9   8       42.51       63.71     22.41 o 
   2   9   8       61.51       30.67     22.63 o 
   3   9   8      143.65      165.58     57.00 o 
  -5  10   8       20.93       26.94     22.54 o 
  -4  10   8      114.85      113.27     27.11 o 
  -3  10   8      630.78      595.80     48.08 o 
  -2  10   8      328.14      319.14     39.51 o 
  -1  10   8       33.10       28.76     16.17 o 
   0  10   8      289.76      286.92     67.16 o 
   1  10   8      132.09      114.73     21.16 o 
   2  10   8      149.93      103.01     21.39 o 
  -4  11   8      209.81      303.47     37.68 o 
  -3  11   8       83.91       95.78     27.15 o 
  -2  11   8       56.64       92.86     28.37 o 
  -1  11   8       60.43       51.84     18.96 o 
   0  11   8      191.35      193.95     26.98 o 
   1  11   8       92.95       65.75     19.56 o 
  -3  12   8      103.94       96.99     29.20 o 
  -2  12   8        7.79       -5.13     19.19 o 
  -1  12   8      254.62      200.88     26.19 o 
   0  12   8       18.10        5.30     17.22 o 
  -7   0   9      463.79      401.60     45.69 o 
  -5   0   9       78.32      113.88     25.72 o 
  -3   0   9     4215.65     4154.90    104.78 o 
  -1   0   9      133.68      183.46     26.15 o 
   1   0   9       60.60       79.14     13.75 o 
   3   0   9       87.40       53.44     21.37 o 
  -8   1   9      219.43      214.58     27.62 o 
  -7   1   9      175.49      171.57     23.89 o 
  -6   1   9      189.51      172.51     23.03 o 
  -5   1   9       16.24        7.63     12.29 o 
  -4   1   9      508.37      495.76     35.81 o 
  -3   1   9      268.74      336.15     23.76 o 
  -2   1   9      154.12      183.97     18.62 o 
  -1   1   9      112.08      127.03     16.23 o 
   0   1   9       13.89       18.95     14.10 o 
   1   1   9       39.00       41.07     10.21 o 
   2   1   9      214.29      268.10     22.52 o 
   3   1   9      213.76      171.10     30.55 o 
   4   1   9       33.56       49.95     29.55 o 
  -8   2   9      231.24      200.06     28.07 o 
  -7   2   9        3.97       -3.70     15.17 o 
  -6   2   9      444.87      495.36     32.83 o 
  -5   2   9      224.93      227.99     23.44 o 
  -4   2   9     1058.81     1050.78     38.49 o 
  -3   2   9      254.33      254.67     21.52 o 
  -2   2   9      499.15      594.23     28.21 o 
  -1   2   9       81.38       92.89     14.71 o 
   0   2   9      660.47      668.94     61.94 o 
   1   2   9       86.12       83.19     14.46 o 
   2   2   9      163.62      181.52     45.10 o 
   3   2   9       25.60        0.44     16.58 o 
   4   2   9      127.96      101.87     32.33 o 
  -7   3   9      163.31      179.36     24.79 o 
  -6   3   9       66.45       49.10     24.54 o 
  -5   3   9      732.57      785.68     36.00 o 
  -4   3   9      239.61      243.69     22.49 o 
  -3   3   9      229.63      263.43     35.12 o 
  -2   3   9      110.56      160.42     18.04 o 
  -1   3   9      236.84      244.07     20.47 o 
   0   3   9      201.53      205.35     19.31 o 
   1   3   9      441.30      487.51     26.48 o 
   2   3   9        2.57        3.96     11.62 o 
   3   3   9       31.18       19.54     14.78 o 
   4   3   9       36.29       14.71     24.63 o 
  -7   4   9      118.21       96.14     21.44 o 
  -6   4   9       45.02       57.17     17.91 o 
  -5   4   9      930.37      950.05     54.18 o 
  -4   4   9       40.03       13.40     12.42 o 
  -3   4   9      219.32      258.14     21.87 o 
  -2   4   9       91.86       98.02     15.85 o 
  -1   4   9      806.47      849.26     32.75 o 
   0   4   9      119.88      127.48     17.21 o 
   1   4   9      197.30      214.96     21.74 o 
   2   4   9       98.65      124.19     19.06 o 
   3   4   9      146.38      135.33     30.16 o 
   4   4   9       27.27       45.43     26.80 o 
  -7   5   9       57.81       45.31     22.61 o 
  -6   5   9      294.11      294.82     28.25 o 
  -5   5   9       83.45       88.54     17.74 o 
  -4   5   9      628.09      671.70     51.48 o 
  -3   5   9      104.90      135.90     18.26 o 
  -2   5   9      506.47      545.02     28.12 o 
  -1   5   9       34.91       37.79     13.05 o 
   0   5   9      257.66      285.85     35.29 o 
   1   5   9       32.89       18.22     12.34 o 
   2   5   9       22.23       21.14     14.28 o 
   3   5   9        2.24        9.42     12.97 o 
  -7   6   9       31.27       47.97     30.57 o 
  -6   6   9      290.62      304.77     29.13 o 
  -5   6   9       71.50      105.55     55.00 o 
  -4   6   9      243.79      263.53     24.22 o 
  -3   6   9      408.25      460.62     28.05 o 
  -2   6   9      152.74      148.81     18.63 o 
  -1   6   9      143.56      172.02     19.04 o 
   0   6   9      100.35       90.81     25.89 o 
   1   6   9      283.03      351.47     40.77 o 
   2   6   9      746.01      778.01     64.86 o 
   3   6   9       59.58       35.33     42.14 o 
  -6   7   9       13.01        7.96     16.13 o 
  -5   7   9      235.44      227.15     24.79 o 
  -4   7   9        1.94       -5.74     11.18 o 
  -3   7   9      670.91      742.41     44.19 o 
  -2   7   9       43.00       58.67     22.52 o 
  -1   7   9       89.49       99.80     36.38 o 
   0   7   9       20.43       18.15     19.67 o 
   1   7   9      109.53      166.88     34.33 o 
   2   7   9       10.96       19.91     14.95 o 
   3   7   9       61.36       30.67     17.06 o 
  -6   8   9       18.97       16.19     22.19 o 
  -5   8   9       86.53      107.30     23.28 o 
  -4   8   9      229.25      275.01     25.76 o 
  -3   8   9      455.82      446.98     66.97 o 
  -2   8   9       33.76       25.19     14.84 o 
  -1   8   9      107.84       78.15     25.72 o 
   0   8   9       80.26       97.99     28.81 o 
   1   8   9       35.38       52.00     25.98 o 
   2   8   9       78.81      102.62     24.50 o 
  -5   9   9       21.52        9.75     22.24 o 
  -4   9   9      184.86      185.89     22.92 o 
  -3   9   9      179.63      207.79     41.73 o 
  -2   9   9      229.38      246.09     26.39 o 
  -1   9   9       46.45       87.64     28.42 o 
   0   9   9       23.73       14.14     22.15 o 
   1   9   9       13.38      -10.49     20.10 o 
   2   9   9       41.62       35.99     26.02 o 
  -5  10   9      303.55      368.79     43.95 o 
  -4  10   9       48.46       80.94     27.94 o 
  -3  10   9      117.47       83.07     26.24 o 
  -2  10   9       37.64       54.31     24.80 o 
  -1  10   9      166.48      161.53     33.68 o 
   0  10   9      179.36      150.47     35.68 o 
   1  10   9      179.05      179.72     38.68 o 
  -4  11   9       54.99       85.11     28.42 o 
  -3  11   9       39.23       45.39     23.54 o 
  -2  11   9       18.03       24.02     22.54 o 
  -1  11   9      239.91      330.45     44.86 o 
   0  11   9      149.29       90.03     31.29 o 
  -6   0  10      141.22       86.55     27.37 o 
  -4   0  10      558.02      544.24     44.47 o 
  -2   0  10      749.80      745.67     45.78 o 
   0   0  10      157.71      106.52     24.11 o 
  -7   1  10       33.32       45.52     19.52 o 
  -6   1  10      119.08      109.97     27.33 o 
  -5   1  10      291.29      286.60     47.71 o 
  -4   1  10      151.93      145.80     20.01 o 
  -3   1  10     1011.79     1071.92     46.56 o 
  -2   1  10      479.97      504.91     30.11 o 
  -1   1  10      495.56      508.88     36.38 o 
   0   1  10      331.50      391.07     28.85 o 
   1   1  10      233.41      252.39     22.34 o 
   2   1  10       67.97       78.11     24.63 o 
   3   1  10        2.92       -7.24     14.69 o 
  -7   2  10      206.66      187.92     26.34 o 
  -6   2  10       30.49       28.72     15.65 o 
  -5   2  10      478.16      439.32     37.49 o 
  -4   2  10      131.57      113.75     32.85 o 
  -3   2  10      247.33      298.83     24.20 o 
  -2   2  10       50.04       27.04     19.65 o 
  -1   2  10      590.12      690.71     46.65 o 
   0   2  10       69.92       50.24     14.14 o 
   1   2  10      186.85      190.64     31.29 o 
   2   2  10       42.13       42.34     22.02 o 
   3   2  10      120.67      106.18     28.94 o 
  -7   3  10       78.53       62.19     28.74 o 
  -6   3  10      281.42      239.70     26.43 o 
  -5   3  10      190.93      152.42     22.34 o 
  -4   3  10      321.75      309.97     37.62 o 
  -3   3  10       44.08       45.50     14.45 o 
  -2   3  10      326.38      423.71     27.02 o 
  -1   3  10       70.64       84.58     16.15 o 
   0   3  10      266.96      302.98     23.62 o 
   1   3  10       49.37       52.91     22.76 o 
   2   3  10       87.97       95.95     28.20 o 
  -7   4  10        9.49       11.09     17.99 o 
  -6   4  10      174.49      199.42     25.24 o 
  -5   4  10       95.78       97.30     19.40 o 
  -4   4  10      258.20      298.42     25.88 o 
  -3   4  10       21.55       10.65     12.54 o 
  -2   4  10      628.23      697.69     32.54 o 
  -1   4  10      127.90      124.30     18.17 o 
   0   4  10      254.96      299.77     37.25 o 
   1   4  10       85.72      106.78     29.02 o 
   2   4  10       11.05      -11.18     19.93 o 
   3   4  10      148.13      154.48     35.07 o 
  -7   5  10       55.27       42.56     19.91 o 
  -6   5  10       19.83        3.86     15.80 o 
  -5   5  10      447.13      432.84     63.18 o 
  -4   5  10       52.09       20.02     23.28 o 
  -3   5  10      188.53      199.85     21.85 o 
  -2   5  10      105.67      102.71     20.80 o 
  -1   5  10      558.47      605.38     31.31 o 
   0   5  10       21.60        5.48     18.36 o 
   1   5  10        8.29       19.54     22.63 o 
   2   5  10      123.31      101.87     29.50 o 
  -6   6  10      135.50      101.66     22.50 o 
  -5   6  10      180.86      181.64     23.77 o 
  -4   6  10      173.40      166.27     29.02 o 
  -3   6  10      397.65      429.72     84.20 o 
  -2   6  10       88.90       95.88     17.72 o 
  -1   6  10      244.15      313.52     68.49 o 
   0   6  10      161.75      211.52     35.38 o 
   1   6  10      306.54      310.74     41.69 o 
   2   6  10      146.96      148.73     35.16 o 
  -6   7  10      222.38      244.63     29.07 o 
  -5   7  10      106.73      108.58     29.46 o 
  -4   7  10      430.63      405.76     70.17 o 
  -3   7  10       33.56       21.77     12.97 o 
  -2   7  10      368.52      359.53     44.38 o 
  -1   7  10       25.92       18.80     19.54 o 
   0   7  10      355.03      377.49     43.86 o 
   1   7  10       25.36       43.91     25.67 o 
   2   7  10      147.34      153.56     36.20 o 
  -5   8  10       45.13       42.91     18.00 o 
  -4   8  10      266.54      286.57     36.16 o 
  -3   8  10      172.13      208.70     35.42 o 
  -2   8  10      110.45      118.59     40.77 o 
  -1   8  10      187.52      206.96     36.55 o 
   0   8  10       68.07       39.64     23.45 o 
   1   8  10       89.17       84.03     30.33 o 
  -5   9  10       93.40       91.71     36.31 o 
  -4   9  10       93.60      123.30     25.54 o 
  -3   9  10      718.26      679.69     36.10 o 
  -2   9  10       30.43       44.34     24.24 o 
  -1   9  10      204.81      309.65     43.17 o 
   0   9  10        3.22      -26.54     18.54 o 
   1   9  10       92.67      173.41     39.69 o 
  -4  10  10       39.46       78.80     27.94 o 
  -3  10  10      170.32      118.10     30.50 o 
  -2  10  10      222.46      279.62     41.21 o 
  -1  10  10       15.04       -6.05     19.06 o 
  -7   0  11       76.57       67.97     30.55 o 
  -5   0  11       55.38       84.37     26.80 o 
  -3   0  11      747.68      918.03     56.39 o 
  -1   0  11       60.02      101.74     26.20 o 
   1   0  11      793.88     1008.67     57.66 o 
  -7   1  11       76.21       68.71     21.58 o 
  -6   1  11       42.79       51.49     22.13 o 
  -5   1  11       61.99       77.67     18.53 o 
  -4   1  11      426.85      412.81     29.81 o 
  -3   1  11      127.55      140.21     20.34 o 
  -2   1  11      157.06      161.83     30.87 o 
  -1   1  11      151.09      167.78     32.44 o 
   0   1  11      157.16      213.83     46.50 o 
   1   1  11      227.26      260.00     36.77 o 
  -7   2  11       17.12       13.42     18.15 o 
  -6   2  11      166.62      142.73     24.01 o 
  -5   2  11        8.90        3.92     14.06 o 
  -4   2  11      169.78      152.07     29.20 o 
  -3   2  11       16.71        6.60     12.54 o 
  -2   2  11      389.98      427.67     29.10 o 
  -1   2  11       46.26       73.27     16.54 o 
   0   2  11      474.91      559.26     78.50 o 
   1   2  11       18.27       31.72     22.37 o 
  -6   3  11       86.40       76.73     20.31 o 
  -5   3  11       37.19       59.96     17.65 o 
  -4   3  11       76.54       71.77     21.00 o 
  -3   3  11      332.28      364.19     27.88 o 
  -2   3  11      137.10      126.74     19.12 o 
  -1   3  11      454.45      520.99     41.69 o 
   0   3  11      253.76      347.59     40.21 o 
   1   3  11      325.15      374.09     42.77 o 
   2   3  11       16.90       22.24     25.41 o 
  -6   4  11        8.65       10.34     15.87 o 
  -5   4  11      178.62      183.02     24.07 o 
  -4   4  11       11.14       18.74     14.20 o 
  -3   4  11      344.44      379.61     68.86 o 
  -2   4  11      188.75      183.50     45.93 o 
  -1   4  11      417.67      404.14     28.45 o 
   0   4  11       27.09       25.33     22.45 o 
   1   4  11      100.34      116.84     30.98 o 
   2   4  11       81.22       52.44     29.33 o 
  -6   5  11       44.55       37.91     18.93 o 
  -5   5  11       56.55       43.25     16.91 o 
  -4   5  11      164.74      198.90     24.56 o 
  -3   5  11       11.50       19.66     13.58 o 
  -2   5  11      969.07      953.22     40.06 o 
  -1   5  11      122.00      111.03     27.41 o 
   0   5  11      179.13      191.20     34.72 o 
   1   5  11      204.85      300.34     42.91 o 
  -6   6  11       25.88       23.43     18.76 o 
  -5   6  11      170.02      121.22     28.59 o 
  -4   6  11      132.42      186.44     23.80 o 
  -3   6  11      151.25      173.55     22.56 o 
  -2   6  11      126.56      150.72     21.11 o 
  -1   6  11      113.51       84.51     27.63 o 
   0   6  11       37.24       42.91     26.11 o 
   1   6  11      299.85      374.23     46.65 o 
  -5   7  11       82.15       82.94     20.96 o 
  -4   7  11        7.82       16.39     15.71 o 
  -3   7  11      293.62      301.47     95.38 o 
  -2   7  11       35.81       41.08     15.93 o 
  -1   7  11      155.91      160.74     34.03 o 
   0   7  11        7.29      -21.32     19.63 o 
   1   7  11      556.84      608.90     57.27 o 
  -4   8  11      162.52      198.29     58.42 o 
  -3   8  11      126.73      160.12     26.72 o 
  -2   8  11       45.78       63.79     27.46 o 
  -1   8  11       25.96       30.24     24.41 o 
   0   8  11      190.03      205.78     40.08 o 
  -3   9  11        9.89       11.51     16.22 o 
  -2   9  11      151.72      190.38     37.38 o 
  -6   0  12       41.49       44.04     25.89 o 
  -4   0  12     1180.03     1079.94     63.53 o 
  -2   0  12      130.75      149.21     30.29 o 
   0   0  12      139.51      153.61     31.24 o 
  -6   1  12       10.23       33.98     18.68 o 
  -5   1  12      133.33      153.34     26.37 o 
  -4   1  12      237.16      220.45     25.74 o 
  -3   1  12       98.77       85.48     25.83 o 
  -2   1  12       33.23       24.86     15.87 o 
  -1   1  12       78.79       75.65     18.55 o 
   0   1  12      111.14      106.99     20.06 o 
  -6   2  12       71.93       63.52     20.24 o 
  -5   2  12      124.90      128.70     23.30 o 
  -4   2  12       46.33       46.61     17.54 o 
  -3   2  12       82.90      125.95     28.70 o 
  -2   2  12        7.75       11.85     14.78 o 
  -1   2  12      368.92      341.40     36.53 o 
   0   2  12       49.47       23.15     24.46 o 
   1   2  12      276.65      221.45     38.73 o 
  -6   3  12      147.21      102.83     23.34 o 
  -5   3  12       47.04       52.36     18.86 o 
  -4   3  12       10.78        8.89     14.08 o 
  -3   3  12       16.71       10.22     14.58 o 
  -2   3  12       93.91      136.26     50.26 o 
  -1   3  12       38.86       45.89     16.18 o 
   0   3  12      386.22      467.22     48.21 o 
   1   3  12       23.09        4.87     22.93 o 
  -5   4  12        1.39        3.32     15.85 o 
  -4   4  12        8.46        5.82     14.15 o 
  -3   4  12       31.06        4.04     14.36 o 
  -2   4  12      447.08      403.23     39.21 o 
  -1   4  12      116.02      125.32     30.72 o 
   0   4  12      230.17      271.18     40.86 o 
  -5   5  12       81.09       65.07     18.90 o 
  -4   5  12        0.71       -1.72     14.03 o 
  -3   5  12      112.79      123.68     25.19 o 
  -2   5  12        2.51        0.03     13.29 o 
  -1   5  12      295.53      370.00     44.65 o 
   0   5  12       52.11       54.52     28.55 o 
  -4   6  12       52.58       42.19     23.56 o 
  -3   6  12       53.27       35.98     16.42 o 
  -2   6  12       62.24       46.08     18.53 o 
  -1   6  12      165.89      157.52     35.68 o 
  -3   7  12        6.00        9.21     14.41 o 
  -2   7  12       83.67       94.30     29.81 o 
  -5   0  13      149.67      146.38     34.29 o 
  -3   0  13       86.71       74.85     28.68 o 
  -1   0  13       33.45       26.20     23.58 o 
  -5   1  13       24.36       19.69     18.14 o 
  -4   1  13      195.35      217.18     43.04 o 
  -3   1  13       50.14       46.59     23.54 o 
  -2   1  13       55.74       69.85     20.06 o 
  -1   1  13      124.46      139.09     23.35 o 
  -4   2  13       19.03        0.27     15.41 o 
  -3   2  13        2.00       20.03     16.06 o 
  -2   2  13       81.22       71.75     20.06 o 
  -1   2  13       11.91       13.32     17.25 o 
  -4   3  13        5.63       -0.16     16.13 o 
  -3   3  13       61.98       43.02     22.24 o 
  -2   3  13       28.84       30.33     16.78 o 
  -1   3  13       69.03       79.07     29.89 o 
  -4   4  13        8.11       13.49     16.13 o 
  -3   4  13      193.75      240.79     44.56 o 
  -2   4  13       47.45       59.20     22.82 o 
                                                 
